# Supplementary material for: 3-Allyl-1-methyl-1H-benzotriazol-3-ium iodide
Source: Acta Crystallogr Sect E Struct Rep Online. 2012 Aug 23;68(Pt 9):o2735. doi: 10.1107/S1600536812035611 (PMC3435747; doi:10.1107/S1600536812035611)
Supplement: Supplementary file 1 [file e-68-o2735-sup1.cif]

##############################################################################
#                                                                            #
# This CIF contains the data in a paper accepted for publication in          #
# Acta Crystallographica Section E. It conforms to the requirements of       #
# Notes for Authors for Acta Crystallographica Section E, and has been       #
# peer reviewed under the auspices of the IUCr Commission on Journals.       #
#                                                                            #
# Full details of the Crystallographic Information File format               #
# are given in the paper "The Crystallographic Information File (CIF):       #
# a New Standard Archive File for Crystallography" by S. R. Hall, F. H.      #
# Allen and I. D. Brown [Acta Cryst. (1991), A47, 655-685].                  #
#                                                                            #
# The current version of the core CIF dictionary is obtainable from          #
# ftp://ftp.iucr.org/pub/cif_core.dic.                                       #
#                                                                            #
# Software is freely available for graphical display of the structure(s)     #
# in this CIF. For information consult the CIF software page                 #
# http://www.iucr.org/resources/cif/software.                                #
#                                                                            #
# This file may be used for bona fide research purposes within the           #
# scientific community so long as proper attribution is given to the journal # 
# article from which it was obtained.                                        #
#                                                                            #
##############################################################################
data_global
_audit_creation_method     'form.cif (version 2.0)'
_journal_data_validation_number     ?
_journal_date_recd_electronic     2012-04-01
_journal_date_accepted     2012-08-13
_journal_name_full     'Acta Crystallographica, Section E'
_journal_year     2012
_journal_volume     68
_journal_issue      9
_journal_page_first     o2735
_journal_page_last     o2735
_journal_paper_category     QO
_journal_paper_doi     10.1107/S1600536812035611
_journal_coeditor_code     IM2367
_publ_contact_author_name     'Amer A. Taqa'
_publ_contact_author_address
;
    DEPS Dept.
    College of Dentistry
    Mosul University
    Iraq
;
_publ_contact_author_email     amertaqa@hotmail.com
_publ_contact_author_fax     ?
_publ_contact_author_phone     ?
_publ_section_title
;
3-Allyl-1-methyl-1<i>H</i>-benzotriazol-3-ium iodide
;
loop_
    _publ_author_name
    _publ_author_address
    'Buttrus, Nabeel H.'
;
    Chemistry Department
    College of Science
    Mosul University
    Iraq
;
    'Sabah, Assim A.'
;
    Science Department
    College of Basic Education
    Mosul University
    Iraq
;
    'Taqa, Amer A.'
;
    DEPS Department
    College of Dentistry
    Mosul University
    Iraq
;
    'Englert, Ulli'
;
    Institut f\"ur Anorganische Chemie
    RWTH Aachen University
    Landoltweg 1
    52074 Aachen
    Germany
;
_publ_section_synopsis     .
data_I
_audit_creation_method     SHELXL-97
_chemical_name_systematic
;
3-Allyl-1-methyl-1<i>H</i>-benzotriazol-3-ium iodide
;
_chemical_name_common     ?
_chemical_formula_moiety     'C10 H12 N3 +, I -'
_chemical_formula_sum     'C10 H12 I N3'
_chemical_formula_iupac     'C10 H12 N3 +, I -'
_chemical_formula_weight     301.13
_chemical_melting_point     ?
_symmetry_cell_setting     triclinic
_symmetry_space_group_name_H-M     'P -1'
_symmetry_space_group_name_Hall     '-P 1'
loop_
    _symmetry_equiv_pos_as_xyz
    'x, y, z'
    '-x, -y, -z'
_cell_length_a     7.8839(12)
_cell_length_b     8.2265(14)
_cell_length_c     9.9957(17)
_cell_angle_alpha     114.093(2)
_cell_angle_beta     104.033(15)
_cell_angle_gamma     92.201(13)
_cell_volume     567.20(16)
_cell_formula_units_Z     2
_cell_measurement_reflns_used     2049
_cell_measurement_theta_min     2.33
_cell_measurement_theta_max     25.09
_cell_measurement_temperature     100(2)
_exptl_crystal_description     'rod'
_exptl_crystal_colour     'yellow'
_exptl_crystal_size_max     .39
_exptl_crystal_size_mid     .04
_exptl_crystal_size_min     .01
_exptl_crystal_density_diffrn     1.763
_exptl_crystal_density_meas     ?
_exptl_crystal_density_method     'not measured'
_exptl_crystal_F_000     292
_exptl_absorpt_coefficient_mu     2.790
_exptl_absorpt_correction_type     multi-scan
_exptl_absorpt_process_details     '(SADABS; Sheldrick, 1996)'
_exptl_absorpt_correction_T_min     0.409
_exptl_absorpt_correction_T_max     0.972
_exptl_special_details     ?
_diffrn_ambient_temperature     100(2)
_diffrn_radiation_type     MoK\a
_diffrn_radiation_wavelength     0.71073
_diffrn_radiation_source     'Incoatec microsource'
_diffrn_radiation_monochromator     'multilayer optics'
_diffrn_measurement_device_type     'Bruker SMART CCD area-detector'
_diffrn_measurement_method     '\w scans'
_diffrn_detector_area_resol_mean     ?
_diffrn_reflns_number     7816
_diffrn_reflns_av_R_equivalents     0.0894
_diffrn_reflns_av_sigmaI/netI     0.0836
_diffrn_reflns_theta_min     2.33
_diffrn_reflns_theta_max     28.31
_diffrn_reflns_theta_full     28.31
_diffrn_measured_fraction_theta_max     .994
_diffrn_measured_fraction_theta_full     .994
_diffrn_reflns_limit_h_min     -10
_diffrn_reflns_limit_h_max     10
_diffrn_reflns_limit_k_min     -10
_diffrn_reflns_limit_k_max     10
_diffrn_reflns_limit_l_min     -13
_diffrn_reflns_limit_l_max     13
_diffrn_standards_number     ?
_diffrn_standards_interval_count     ?
_diffrn_standards_interval_time     ?
_diffrn_standards_decay_%     ?
_refine_special_details
;
Refinement of <i>F</i>^2^ against ALL reflections. The weighted <i>R</i>-factor
<i>wR</i> and goodness of fit <i>S</i> are based on <i>F</i>^2^, conventional
<i>R</i>-factors <i>R</i> are based on <i>F</i>, with <i>F</i> set to zero for
negative <i>F</i>^2^. The threshold expression of <i>F</i>^2^ >
\s(<i>F</i>^2^) is used only for calculating <i>R</i>-factors(gt) <i>etc</i>.
and is not relevant to the choice of reflections for refinement.
<i>R</i>-factors based on <i>F</i>^2^ are statistically about twice as large
as those based on <i>F</i>, and <i>R</i>- factors based on ALL data will be
even larger.
;
_reflns_number_total     2798
_reflns_number_gt     2503
_reflns_threshold_expression     >2sigma(I)
_refine_ls_structure_factor_coef     Fsqd
_refine_ls_matrix_type     full
_refine_ls_R_factor_all     0.0399
_refine_ls_R_factor_gt     0.0349
_refine_ls_wR_factor_gt     0.0641
_refine_ls_wR_factor_ref     0.0661
_refine_ls_goodness_of_fit_ref     0.955
_refine_ls_restrained_S_all     0.955
_refine_ls_number_reflns     2798
_refine_ls_number_parameters     128
_refine_ls_number_restraints     0
_refine_ls_hydrogen_treatment     constr
_refine_ls_weighting_scheme     calc
_refine_ls_weighting_details
         'calc w=1/[\s^2^(Fo^2^)+(0.0060P)^2^+0.0000P] where P=(Fo^2^+2Fc^2^)/3'
_atom_sites_solution_hydrogens     geom
_atom_sites_solution_primary     direct
_atom_sites_solution_secondary     difmap
_refine_ls_shift/su_max     0.002
_refine_ls_shift/su_mean     0.000
_refine_diff_density_max     1.581
_refine_diff_density_min     -1.354
_refine_ls_extinction_method     none
_refine_ls_extinction_coef     ?
loop_
    _atom_type_symbol
    _atom_type_description
    _atom_type_scat_dispersion_real
    _atom_type_scat_dispersion_imag
    _atom_type_scat_source
    'C' 'C' .0033 .0016 'International Tables Vol C Tables 4.2.6.8 and 6.1.1.4'
    'H' 'H' .0000 .0000 'International Tables Vol C Tables 4.2.6.8 and 6.1.1.4'
    'I' 'I' -.4742 1.8119
                         'International Tables Vol C Tables 4.2.6.8 and 6.1.1.4'
    'N' 'N' .0061 .0033 'International Tables Vol C Tables 4.2.6.8 and 6.1.1.4'
_computing_data_collection     'SMART (Bruker, 2001)'
_computing_cell_refinement     'SAINT-Plus (Bruker, 1999)'
_computing_data_reduction     'SAINT-Plus (Bruker, 1999)'
_computing_structure_solution     'SHELXS97 (Sheldrick, 2008)'
_computing_structure_refinement     'SHELXL97 (Sheldrick, 2008)'
_computing_molecular_graphics     'PLATON (Spek, 2009)'
_computing_publication_material     'SHELXL97 (Sheldrick, 2008)'
loop_
    _atom_site_type_symbol
    _atom_site_label
    _atom_site_fract_x
    _atom_site_fract_y
    _atom_site_fract_z
    _atom_site_U_iso_or_equiv
    _atom_site_adp_type
    _atom_site_calc_flag
    _atom_site_refinement_flags
    _atom_site_occupancy
    _atom_site_symmetry_multiplicity
    _atom_site_disorder_assembly
    _atom_site_disorder_group
    N N1 0.7209(4) 0.1330(4) 0.4718(3) 0.0164(7) Uani d . 1 1 . .
    N N2 0.7597(4) -0.0107(4) 0.3708(3) 0.0176(7) Uani d . 1 1 . .
    N N3 0.6104(4) -0.0914(4) 0.2612(3) 0.0147(7) Uani d . 1 1 . .
    C C1 0.4725(5) 0.0022(5) 0.2899(4) 0.0140(8) Uani d . 1 1 . .
    C C2 0.5465(5) 0.1512(5) 0.4296(4) 0.0148(8) Uani d . 1 1 . .
    C C3 0.4457(5) 0.2804(5) 0.4962(4) 0.0187(8) Uani d . 1 1 . .
    H H3 0.4955 0.3832 0.5906 0.022 Uiso calc R 1 1 . .
    C C4 0.2706(5) 0.2495(5) 0.4171(4) 0.0211(9) Uani d . 1 1 . .
    H H4 0.1965 0.3331 0.4589 0.025 Uiso calc R 1 1 . .
    C C5 0.1956(5) 0.0978(5) 0.2754(4) 0.0199(9) Uani d . 1 1 . .
    H H5 0.0733 0.0831 0.2252 0.024 Uiso calc R 1 1 . .
    C C6 0.2947(5) -0.0288(5) 0.2084(4) 0.0168(8) Uani d . 1 1 . .
    H H6 0.2454 -0.1304 0.1131 0.020 Uiso calc R 1 1 . .
    C C7 0.6077(5) -0.2619(5) 0.1295(4) 0.0177(8) Uani d . 1 1 . .
    H H7A 0.4846 -0.3094 0.0634 0.021 Uiso calc R 1 1 . .
    H H7B 0.6502 -0.3519 0.1665 0.021 Uiso calc R 1 1 . .
    C C8 0.7214(5) -0.2358(5) 0.0381(4) 0.0205(9) Uani d . 1 1 . .
    H H8 0.7091 -0.1396 0.0089 0.025 Uiso calc R 1 1 . .
    C C9 0.8387(5) -0.3421(6) -0.0034(5) 0.0271(10) Uani d . 1 1 . .
    H H9A 0.8527 -0.4390 0.0250 0.033 Uiso calc R 1 1 . .
    H H9B 0.9091 -0.3218 -0.0615 0.033 Uiso calc R 1 1 . .
    C C10 0.8626(5) 0.2617(5) 0.6012(4) 0.0220(9) Uani d . 1 1 . .
    H H10A 0.9640 0.2009 0.6201 0.033 Uiso calc R 1 1 . .
    H H10B 0.8201 0.3103 0.6922 0.033 Uiso calc R 1 1 . .
    H H10C 0.8987 0.3604 0.5781 0.033 Uiso calc R 1 1 . .
    I I1 0.77374(3) 0.33493(3) 0.22631(3) 0.01529(8) Uani d . 1 1 . .
loop_
    _atom_site_aniso_label
    _atom_site_aniso_U_11
    _atom_site_aniso_U_22
    _atom_site_aniso_U_33
    _atom_site_aniso_U_12
    _atom_site_aniso_U_13
    _atom_site_aniso_U_23
    N1 0.0169(18) 0.0148(17) 0.0179(17) 0.0011(13) 0.0009(14) 0.0098(14)
    N2 0.0197(19) 0.0169(18) 0.0164(17) 0.0031(14) 0.0022(14) 0.0092(15)
    N3 0.0154(17) 0.0100(16) 0.0167(16) 0.0018(12) 0.0015(13) 0.0056(14)
    C1 0.019(2) 0.0129(19) 0.0162(19) 0.0060(15) 0.0081(16) 0.0097(16)
    C2 0.014(2) 0.0121(19) 0.0166(19) -0.0022(15) -0.0004(15) 0.0079(16)
    C3 0.027(2) 0.015(2) 0.0168(19) 0.0045(17) 0.0080(17) 0.0081(17)
    C4 0.027(2) 0.018(2) 0.024(2) 0.0103(17) 0.0139(18) 0.0103(18)
    C5 0.017(2) 0.022(2) 0.025(2) 0.0064(16) 0.0047(17) 0.0136(19)
    C6 0.019(2) 0.015(2) 0.0153(19) 0.0016(16) 0.0012(16) 0.0071(16)
    C7 0.019(2) 0.013(2) 0.019(2) 0.0038(15) 0.0043(16) 0.0047(17)
    C8 0.026(2) 0.014(2) 0.017(2) -0.0011(16) 0.0033(17) 0.0052(17)
    C9 0.023(2) 0.031(3) 0.025(2) 0.0036(19) 0.0062(18) 0.010(2)
    C10 0.018(2) 0.022(2) 0.019(2) -0.0017(17) -0.0013(17) 0.0061(18)
    I1 0.01635(15) 0.01309(14) 0.01588(14) 0.00263(10) 0.00268(10) 0.00672(11)
_geom_special_details
;
All e.s.d.'s (except the e.s.d. in the dihedral angle between two l.s. planes)
are estimated using the full covariance matrix. The cell e.s.d.'s are taken
into account individually in the estimation of e.s.d.'s in distances, angles
and torsion angles; correlations between e.s.d.'s in cell parameters are only
used when they are defined by crystal symmetry. An approximate (isotropic)
treatment of cell e.s.d.'s is used for estimating e.s.d.'s involving l.s.
planes.
;
loop_
    _geom_bond_atom_site_label_1
    _geom_bond_atom_site_label_2
    _geom_bond_site_symmetry_2
    _geom_bond_distance
    _geom_bond_publ_flag
    N1 N2 . 1.309(4) ?
    N1 C2 . 1.370(5) ?
    N1 C10 . 1.460(4) ?
    N2 N3 . 1.322(4) ?
    N3 C1 . 1.376(4) ?
    N3 C7 . 1.476(4) ?
    C1 C2 . 1.394(5) ?
    C1 C6 . 1.394(5) ?
    C2 C3 . 1.396(5) ?
    C3 C4 . 1.370(5) ?
    C3 H3 . 0.9500 ?
    C4 C5 . 1.417(5) ?
    C4 H4 . 0.9500 ?
    C5 C6 . 1.375(5) ?
    C5 H5 . 0.9500 ?
    C6 H6 . 0.9500 ?
    C7 C8 . 1.492(5) ?
    C7 H7A . 0.9900 ?
    C7 H7B . 0.9900 ?
    C8 C9 . 1.321(5) ?
    C8 H8 . 0.9500 ?
    C9 H9A . 0.9500 ?
    C9 H9B . 0.9500 ?
    C10 H10A . 0.9800 ?
    C10 H10B . 0.9800 ?
    C10 H10C . 0.9800 ?
loop_
    _geom_angle_atom_site_label_1
    _geom_angle_atom_site_label_2
    _geom_angle_atom_site_label_3
    _geom_angle_site_symmetry_1
    _geom_angle_site_symmetry_3
    _geom_angle
    _geom_angle_publ_flag
    N2 N1 C2 . . 112.4(3) ?
    N2 N1 C10 . . 119.4(3) ?
    C2 N1 C10 . . 127.7(3) ?
    N1 N2 N3 . . 105.9(3) ?
    N2 N3 C1 . . 111.9(3) ?
    N2 N3 C7 . . 119.8(3) ?
    C1 N3 C7 . . 128.3(3) ?
    N3 C1 C2 . . 104.8(3) ?
    N3 C1 C6 . . 132.4(3) ?
    C2 C1 C6 . . 122.8(3) ?
    N1 C2 C1 . . 105.0(3) ?
    N1 C2 C3 . . 133.4(4) ?
    C1 C2 C3 . . 121.6(4) ?
    C4 C3 C2 . . 115.8(4) ?
    C4 C3 H3 . . 122.1 ?
    C2 C3 H3 . . 122.1 ?
    C3 C4 C5 . . 122.5(4) ?
    C3 C4 H4 . . 118.7 ?
    C5 C4 H4 . . 118.7 ?
    C6 C5 C4 . . 121.9(4) ?
    C6 C5 H5 . . 119.1 ?
    C4 C5 H5 . . 119.1 ?
    C5 C6 C1 . . 115.4(3) ?
    C5 C6 H6 . . 122.3 ?
    C1 C6 H6 . . 122.3 ?
    N3 C7 C8 . . 111.4(3) ?
    N3 C7 H7A . . 109.3 ?
    C8 C7 H7A . . 109.3 ?
    N3 C7 H7B . . 109.3 ?
    C8 C7 H7B . . 109.3 ?
    H7A C7 H7B . . 108.0 ?
    C9 C8 C7 . . 122.1(4) ?
    C9 C8 H8 . . 118.9 ?
    C7 C8 H8 . . 118.9 ?
    C8 C9 H9A . . 120.0 ?
    C8 C9 H9B . . 120.0 ?
    H9A C9 H9B . . 120.0 ?
    N1 C10 H10A . . 109.5 ?
    N1 C10 H10B . . 109.5 ?
    H10A C10 H10B . . 109.5 ?
    N1 C10 H10C . . 109.5 ?
    H10A C10 H10C . . 109.5 ?
    H10B C10 H10C . . 109.5 ?
_iucr_refine_instructions_details
;
TITL c10_a02 for dr taqa
CELL  0.71073    7.8839    8.2265    9.9957   114.093   104.033    92.201
ZERR 1           0.0012    0.0014    0.0017     0.002     0.015     0.013
LATT   1
SFAC  C   H   I  N
UNIT   20   24   2   6
L.S. 5
OMIT -2
FMAP 2
PLAN -20
ACTA
BOND $H
WGHT     .006000
TEMP -173
SIZE .39 .04 .01
FVAR        .94983
N1    4     .720965     .133019     .471855    11.00000     .01752     .01509 =
          .01849     .00994     .00097     .00114
N2    4     .759892    -.010712     .370866    11.00000     .02011     .01732 =
          .01702     .00945     .00228     .00312
N3    4     .610416    -.091374     .261228    11.00000     .01582     .01034 =
          .01706     .00566     .00144     .00190
C1    1     .472547     .002194     .289974    11.00000     .01895     .01328 =
          .01678     .01010     .00829     .00616
C2    1     .546336     .151292     .429576    11.00000     .01454     .01245 =
          .01686     .00796    -.00037    -.00220
C3    1     .445651     .280482     .496235    11.00000     .02710     .01484 =
          .01720     .00802     .00791     .00434
AFIX  43
H3    2     .494388     .381168     .588563    11.00000   -1.20000
AFIX   0
C4    1     .270599     .249694     .417168    11.00000     .02782     .01833 =
          .02458     .01061     .01408     .01048
AFIX  43
H4    2     .198094     .331517     .458016    11.00000   -1.20000
AFIX   0
C5    1     .195637     .097851     .275410    11.00000     .01705     .02210 =
          .02480     .01343     .00471     .00633
AFIX  43
H5    2     .075950     .083515     .226279    11.00000   -1.20000
AFIX   0
C6    1     .294596    -.028792     .208436    11.00000     .01902     .01516 =
          .01601     .00734     .00122     .00152
AFIX  43
H6    2     .246261    -.128290     .115185    11.00000   -1.20000
AFIX   0
C7    1     .607779    -.261929     .129454    11.00000     .01929     .01280 =
          .01941     .00461     .00415     .00388
AFIX  23
H7A   2     .487153    -.308458     .064741    11.00000   -1.20000
H7B   2     .649354    -.350086     .165792    11.00000   -1.20000
AFIX   0
C8    1     .721514    -.235966     .038068    11.00000     .02684     .01465 =
          .01819     .00571     .00358    -.00090
AFIX  43
H8    2     .709425    -.141820     .009380    11.00000   -1.20000
AFIX   0
C9    1     .838682    -.342201    -.003378    11.00000     .02374     .03117 =
          .02548     .01022     .00657     .00354
AFIX  93
H9A   2     .852415    -.436961     .024381    11.00000   -1.20000
H9B   2     .907539    -.322326    -.060353    11.00000   -1.20000
AFIX   0
C10   1     .862593     .261640     .601179    11.00000     .01917     .02232 =
          .01913     .00625    -.00135    -.00201
AFIX 137
H10A  2     .962053     .202077     .619493    11.00000   -1.50000
H10B  2     .821160     .308957     .690425    11.00000   -1.50000
H10C  2     .897729     .358493     .578688    11.00000   -1.50000
AFIX   0
I1    3     .773740     .334933     .226312    11.0     .01632     .01304 =
          .01586     .00670     .00268     .00263
HKLF 4 1  1.00  1.00  1.00 -1.00  0.0  0.0  0.0 -1.00  0.00 .85
REM  taqa   - SHELXL             New: P-1
REM R1 =   .0345 for   2490 Fo > 4sig(Fo)  and   .0397 for all   2798 data
REM    129 parameters refined using      0 restraints
END
;
