# Supplementary material for: 3-Allyl-1-methyl-1H-benzotriazol-3-ium iodide
Source: Acta Crystallogr Sect E Struct Rep Online. 2012 Aug 23;68(Pt 9):o2735. doi: 10.1107/S1600536812035611 (PMC3435747; doi:10.1107/S1600536812035611)
Supplement: Supplementary file 2 [file e-68-o2735-Isup2.hkl]

# 
# h,k,l, Fc-squared, Fo-squared, sigma(Fo-squared) and status flag 
# 
data_I
_shelx_title ' c10_a02 for dr taqa' 
_shelx_refln_list_code          4 
_shelx_F_calc_maximum      176.38 
_exptl_crystal_F_000       292.00 
_reflns_d_resolution_high   .7494 
 
loop_ 
 _symmetry_equiv_pos_as_xyz 
 'x, y, z' 
 '-x, -y, -z' 
 
_cell_length_a     7.8839 
_cell_length_b     8.2265 
_cell_length_c     9.9957 
_cell_angle_alpha 114.093 
_cell_angle_beta  104.033 
_cell_angle_gamma  92.201 
 
_shelx_F_squared_multiplier     1.000 
 
loop_ 
 _refln_index_h 
 _refln_index_k 
 _refln_index_l 
 _refln_F_squared_calc 
 _refln_F_squared_meas 
 _refln_F_squared_sigma 
 _refln_observed_status 
   1   0   0      540.72      519.83     21.31 o 
   2   0   0    13858.99    14382.33    478.64 o 
   3   0   0     2310.21     2356.73     60.63 o 
   4   0   0     4716.02     5085.11    220.30 o 
   5   0   0     1443.82     1403.64     62.40 o 
   6   0   0     1511.71     1478.48    132.89 o 
   7   0   0      728.40      809.62    113.50 o 
   8   0   0      244.31      279.71     59.26 o 
   9   0   0      536.17      534.09     81.00 o 
  10   0   0        5.00       18.90     28.13 o 
 -10   1   0      524.29      652.98    215.77 o 
  -9   1   0      691.60      690.77    111.74 o 
  -8   1   0      782.80      822.65    127.02 o 
  -7   1   0     1272.82     1275.66    135.32 o 
  -6   1   0      310.63      316.77     29.53 o 
  -5   1   0     3593.16     3670.22    174.46 o 
  -4   1   0      200.54      224.51     21.50 o 
  -3   1   0     7243.92     7119.63    215.11 o 
  -2   1   0      187.98      184.41     14.06 o 
  -1   1   0     7574.98     7884.46    142.15 o 
   0   1   0       46.86       44.39      4.73 o 
   1   1   0      513.20      543.75     17.16 o 
   2   1   0     4080.34     4563.99    176.80 o 
   3   1   0     1496.83     1508.59     75.51 o 
   4   1   0     1574.92     1404.81     67.84 o 
   5   1   0      201.43      219.65     29.89 o 
   6   1   0     1365.03     1420.94    155.03 o 
   7   1   0       13.87        1.16     11.02 o 
   8   1   0     1496.57     1509.68    440.30 o 
   9   1   0       61.11       39.91     19.67 o 
 -10   2   0      797.54     1073.61    302.47 o 
  -9   2   0       69.71       94.30     28.32 o 
  -8   2   0     1619.17     1611.44    174.47 o 
  -7   2   0      246.07      243.67     35.79 o 
  -6   2   0     4389.53     4338.29    230.72 o 
  -5   2   0      186.48      176.06     21.30 o 
  -4   2   0     2849.78     2616.78     67.16 o 
  -3   2   0     1654.21     1591.16     44.75 o 
  -2   2   0     3803.06     3638.90     66.00 o 
  -1   2   0     3981.06     4077.25     81.65 o 
   0   2   0     3998.96     4089.13    213.11 o 
   1   2   0     5521.80     5637.77    116.56 o 
   2   2   0      157.20      178.85     13.77 o 
   3   2   0     4790.94     5501.92    167.26 o 
   4   2   0      239.47      272.50     21.28 o 
   5   2   0     2200.03     2297.98    295.43 o 
   6   2   0      774.94      800.16    131.46 o 
   7   2   0      927.56     1057.99    138.12 o 
   8   2   0      509.93      642.48    123.30 o 
   9   2   0      219.32      165.37     45.94 o 
 -10   3   0         .59       -6.34     25.78 o 
  -9   3   0      921.35      998.77    287.89 o 
  -8   3   0      157.76      173.66     79.42 o 
  -7   3   0     1356.20     1358.43     74.78 o 
  -6   3   0      317.80      308.41     32.27 o 
  -5   3   0      529.73      511.46     36.74 o 
  -4   3   0     1948.13     1848.92     56.81 o 
  -3   3   0      873.98      859.28     44.94 o 
  -2   3   0     2987.33     2751.84     56.17 o 
  -1   3   0        2.12        5.77      3.54 o 
   0   3   0     9783.14    10069.10    465.19 o 
   1   3   0      405.15      420.04     22.88 o 
   2   3   0     7414.15     8429.29    333.07 o 
   3   3   0     2258.61     2845.35    213.83 o 
   4   3   0     3038.24     3301.72    211.57 o 
   5   3   0     2234.20     2277.98    126.50 o 
   6   3   0     1090.16     1084.54    104.68 o 
   7   3   0     1175.51     1104.62     96.68 o 
   8   3   0      249.81      193.50     45.51 o 
   9   3   0      607.07      465.29     88.18 o 
  -9   4   0      447.42      474.99    193.69 o 
  -8   4   0      646.63      708.23    139.31 o 
  -7   4   0     1675.36     1613.29     84.05 o 
  -6   4   0      259.93      263.82     39.74 o 
  -5   4   0     3238.05     3099.56    144.95 o 
  -4   4   0        6.50       13.42      6.68 o 
  -3   4   0     5586.32     5551.30    212.64 o 
  -2   4   0      107.19      118.77     15.38 o 
  -1   4   0     3725.05     3781.52    246.83 o 
   0   4   0      623.31      574.39     35.79 o 
   1   4   0     1423.38     1298.34     61.17 o 
   2   4   0     2348.05     2478.79    107.16 o 
   3   4   0     1406.81     1653.06    122.90 o 
   4   4   0     1024.15     1041.57     61.12 o 
   5   4   0       16.11       24.94     13.37 o 
   6   4   0     1043.05     1088.82     87.42 o 
   7   4   0       12.99        1.51     13.72 o 
   8   4   0      510.22      421.39     71.13 o 
  -9   5   0       13.27       -7.68     21.83 o 
  -8   5   0      906.56      919.83    146.10 o 
  -7   5   0       63.09       52.46     17.93 o 
  -6   5   0     1669.45     1538.86     82.22 o 
  -5   5   0      464.85      438.63     50.38 o 
  -4   5   0     1329.08     1207.95     64.59 o 
  -3   5   0     1271.02     1269.46     94.34 o 
  -2   5   0      655.17      679.22     57.60 o 
  -1   5   0     3782.10     3939.22    188.60 o 
   0   5   0     1162.91     1184.22     61.04 o 
   1   5   0     4153.66     4375.91    247.12 o 
   2   5   0      480.88      529.18     35.89 o 
   3   5   0     2814.23     3226.06    261.74 o 
   4   5   0      266.81      245.21     37.27 o 
   5   5   0     3442.57     3433.35    129.75 o 
   6   5   0      150.76      183.27     51.89 o 
   7   5   0      773.09      732.86    194.17 o 
  -8   6   0      126.60      122.20     32.19 o 
  -7   6   0     1058.66     1017.57     82.58 o 
  -6   6   0      681.72      693.32     72.11 o 
  -5   6   0      557.16      527.75     58.73 o 
  -4   6   0     2750.36     2444.95     98.86 o 
  -3   6   0     1012.34      927.49     61.13 o 
  -2   6   0     1957.74     2028.25    155.63 o 
  -1   6   0       48.83       46.15     12.00 o 
   0   6   0     2433.96     2535.29    124.72 o 
   1   6   0       67.67       72.87     15.31 o 
   2   6   0     2036.11     2203.77    118.73 o 
   3   6   0      485.32      521.23     54.70 o 
   4   6   0     1436.04     1518.16    108.94 o 
   5   6   0      371.43      396.66     52.12 o 
   6   6   0      135.02      176.72     44.57 o 
   7   6   0      609.10      631.11     92.86 o 
  -8   7   0      165.04      159.18     42.83 o 
  -7   7   0     1097.33     1227.90    121.20 o 
  -6   7   0      226.91      242.66     52.74 o 
  -5   7   0     2213.96     2216.73    259.94 o 
  -4   7   0       54.70       42.05     26.42 o 
  -3   7   0     1639.82     1626.31    147.83 o 
  -2   7   0      704.24      662.98     54.26 o 
  -1   7   0     3328.17     3710.93    267.94 o 
   0   7   0      229.41      270.21     31.38 o 
   1   7   0     1009.47     1042.59     96.94 o 
   2   7   0      669.07      734.51     89.92 o 
   3   7   0      515.63      500.45     56.36 o 
   4   7   0      664.17      705.12     71.45 o 
   5   7   0       43.18       61.12     33.29 o 
   6   7   0      660.41      710.64     98.82 o 
  -7   8   0         .31        2.38     26.31 o 
  -6   8   0      828.19      840.85    113.39 o 
  -5   8   0      132.80      147.85     42.76 o 
  -4   8   0      652.48      620.51     91.52 o 
  -3   8   0      519.80      529.50     83.25 o 
  -2   8   0      420.92      442.69     72.26 o 
  -1   8   0      393.56      503.31     75.14 o 
   0   8   0        3.20        9.19     16.41 o 
   1   8   0     1018.11     1366.45    199.15 o 
   2   8   0         .14        1.77     17.86 o 
   3   8   0      966.48     1083.98    109.34 o 
   4   8   0       85.55      152.79     61.60 o 
  -5   9   0      355.21      397.55     89.02 o 
  -4   9   0     1100.18      977.52    118.09 o 
  -3   9   0      233.19      236.93     54.87 o 
  -2   9   0     1436.08     1514.64    222.38 o 
  -1   9   0        2.42       -9.43     19.15 o 
   0   9   0     1354.42     1498.46    343.03 o 
   1   9   0      123.01      151.85     40.73 o 
   2   9   0     1178.59     1008.83    166.83 o 
  -2  10   0      310.29      344.57     85.08 o 
  -1 -10   1      369.57      470.36    132.49 o 
   0 -10   1      434.34      480.61     95.45 o 
   1 -10   1      265.38      277.16     74.04 o 
   2 -10   1      637.39      650.13     96.04 o 
   3 -10   1       43.80       67.69     33.71 o 
  -3  -9   1      412.72      667.14    135.57 o 
  -2  -9   1      102.07       76.90     41.28 o 
  -1  -9   1     1519.54     1671.64    274.72 o 
   0  -9   1       92.18       90.99     27.29 o 
   1  -9   1     1309.45     1405.79    332.99 o 
   2  -9   1       51.78       57.58     22.02 o 
   3  -9   1     1253.25     1285.07    150.06 o 
   4  -9   1      146.04      175.31     59.04 o 
   5  -9   1      615.90      827.21    179.80 o 
   6  -9   1      262.70      294.13     78.09 o 
  -5  -8   1       78.92      104.56     33.77 o 
  -4  -8   1     1262.66     1476.64    118.55 o 
  -3  -8   1       55.97       84.89     21.05 o 
  -2  -8   1     2283.81     2500.09    214.05 o 
  -1  -8   1        9.45       15.74     10.22 o 
   0  -8   1     2255.95     2320.27    256.02 o 
   1  -8   1      552.89      517.79     59.90 o 
   2  -8   1     1706.17     1671.42    153.78 o 
   3  -8   1     1007.05     1049.57    107.79 o 
   4  -8   1      897.10      813.05     99.96 o 
   5  -8   1      745.65      769.10    140.86 o 
   6  -8   1      274.36      293.44     65.06 o 
   7  -8   1      474.20      516.16     94.39 o 
  -6  -7   1         .04       -4.25     30.75 o 
  -5  -7   1     1336.87     1266.39    121.27 o 
  -4  -7   1         .62       -8.09     14.56 o 
  -3  -7   1     1030.21      997.32    102.09 o 
  -2  -7   1      294.03      338.76     52.47 o 
  -1  -7   1     1547.91     1642.81     85.61 o 
   0  -7   1      482.68      501.51     41.69 o 
   1  -7   1      837.64      814.77     62.36 o 
   2  -7   1      888.92      874.98     68.53 o 
   3  -7   1      239.17      247.28     38.65 o 
   4  -7   1      733.04      734.02     68.04 o 
   5  -7   1       77.70       64.95     20.77 o 
   6  -7   1     1074.92     1076.06    105.25 o 
   7  -7   1      180.96      185.23     32.74 o 
   8  -7   1      838.99      953.03    108.27 o 
  -7  -6   1       40.42       10.44     25.86 o 
  -6  -6   1      697.81      776.20    100.07 o 
  -5  -6   1      393.76      365.77     64.58 o 
  -4  -6   1      587.68      640.72     62.15 o 
  -3  -6   1     1445.43     1695.59    164.59 o 
  -2  -6   1      958.66     1059.42     55.86 o 
  -1  -6   1     1827.11     1900.28    156.60 o 
   0  -6   1       26.90       14.06      7.31 o 
   1  -6   1     3517.84     3811.94    225.27 o 
   2  -6   1      434.03      449.13     58.11 o 
   3  -6   1     3702.27     3619.10    190.51 o 
   4  -6   1     1033.83      994.51     68.70 o 
   5  -6   1     1738.37     1652.14    132.12 o 
   6  -6   1      925.26      898.47     76.24 o 
   7  -6   1      370.40      370.05     52.34 o 
   8  -6   1      737.78      770.38    262.98 o 
  -8  -5   1      367.39      327.95     70.74 o 
  -7  -5   1      655.79      538.69     82.71 o 
  -6  -5   1      629.03      636.02     86.87 o 
  -5  -5   1      186.31      228.23     35.47 o 
  -4  -5   1     2025.78     2040.01     89.26 o 
  -3  -5   1      158.46      205.00     24.46 o 
  -2  -5   1     1975.72     2074.22    124.43 o 
  -1  -5   1      349.07      388.09     30.62 o 
   0  -5   1     4754.06     5170.91    391.07 o 
   1  -5   1     1106.33     1163.27     70.99 o 
   2  -5   1     4434.92     5062.51    276.52 o 
   3  -5   1     1240.87     1184.08     61.19 o 
   4  -5   1      964.28      948.64     59.32 o 
   5  -5   1     2864.38     2756.09    134.98 o 
   6  -5   1      665.56      617.17     62.08 o 
   7  -5   1     1300.50     1435.86    129.89 o 
   8  -5   1       56.26       39.66     24.90 o 
   9  -5   1      874.88      859.99    267.23 o 
  -8  -4   1      207.66      185.29     45.09 o 
  -7  -4   1     1026.37      892.71    100.86 o 
  -6  -4   1      113.01      119.16     24.92 o 
  -5  -4   1     2860.92     3049.96    122.43 o 
  -4  -4   1      404.26      459.72     41.34 o 
  -3  -4   1     2085.78     2328.69    190.56 o 
  -2  -4   1     2404.49     2665.57    134.43 o 
  -1  -4   1     3566.03     3649.18    177.74 o 
   0  -4   1     2006.45     2023.57     92.23 o 
   1  -4   1     1910.37     2112.52    106.23 o 
   2  -4   1     2273.74     2398.68    184.14 o 
   3  -4   1      275.90      243.55     16.42 o 
   4  -4   1     3903.21     3752.56     75.85 o 
   5  -4   1       85.11       90.21     20.65 o 
   6  -4   1     1031.75     1072.61     68.36 o 
   7  -4   1      380.39      415.87     49.50 o 
   8  -4   1      738.85      808.60    232.83 o 
   9  -4   1      191.24      239.42    108.71 o 
  -9  -3   1        4.21       12.39     19.26 o 
  -8  -3   1      895.38      718.54     93.90 o 
  -7  -3   1      326.47      290.69     41.64 o 
  -6  -3   1     1476.56     1539.87    188.85 o 
  -5  -3   1     1335.45     1417.38     91.99 o 
  -4  -3   1     1584.31     1683.32     53.02 o 
  -3  -3   1     2838.22     3197.80    163.54 o 
  -2  -3   1     1192.05     1273.38     52.96 o 
  -1  -3   1     4067.40     4177.06    207.91 o 
   0  -3   1      570.03      599.14     29.00 o 
   1  -3   1     7516.45     8653.33    599.99 o 
   2  -3   1      154.96      148.16     20.94 o 
   3  -3   1     7585.85     7298.62    147.89 o 
   4  -3   1      993.58      895.19     36.21 o 
   5  -3   1     2908.57     2691.02     79.05 o 
   6  -3   1     1870.82     1767.61    132.72 o 
   7  -3   1      700.17      835.63    138.54 o 
   8  -3   1     1403.81     1554.86    394.78 o 
   9  -3   1      104.09      114.97     35.69 o 
  -9  -2   1      490.67      438.97    138.55 o 
  -8  -2   1      875.85      927.96    107.68 o 
  -7  -2   1     1216.33     1294.48    116.29 o 
  -6  -2   1     2502.21     2607.89    351.06 o 
  -5  -2   1     1278.02     1338.42     76.54 o 
  -4  -2   1     3999.47     4293.93    277.10 o 
  -3  -2   1        1.28        6.85      3.81 o 
  -2  -2   1     8874.59    10216.42    401.77 o 
  -1  -2   1      462.57      468.99     19.53 o 
   0  -2   1     6688.80     7293.94    238.14 o 
   1  -2   1     1012.40     1029.97     36.05 o 
   2  -2   1     4825.41     4703.18     62.13 o 
   3  -2   1      904.79      814.66     29.90 o 
   4  -2   1     1135.41     1066.88     39.22 o 
   5  -2   1     2236.14     2100.55     74.76 o 
   6  -2   1      290.93      317.01     29.31 o 
   7  -2   1     1705.62     1615.07    216.36 o 
   8  -2   1       51.30       60.99     22.25 o 
   9  -2   1      493.78      604.01    143.70 o 
 -10  -1   1      250.86      150.13     94.82 o 
  -9  -1   1      725.62      569.75     82.41 o 
  -8  -1   1      576.71      632.06    119.47 o 
  -7  -1   1     1312.57     1502.56    393.25 o 
  -6  -1   1        4.99        3.09      8.54 o 
  -5  -1   1     3772.16     3824.24    349.75 o 
  -4  -1   1      649.43      660.38     38.63 o 
  -3  -1   1     5983.44     6867.40    490.22 o 
  -2  -1   1     2245.94     2593.17    160.47 o 
  -1  -1   1     3211.66     3909.12    123.52 o 
   0  -1   1     1391.09     1536.97     33.08 o 
   1  -1   1      249.75      248.06      9.65 o 
   2  -1   1     5785.25     5870.14    122.99 o 
   3  -1   1      635.66      633.16     24.88 o 
   4  -1   1     5418.58     5467.08    135.76 o 
   5  -1   1       25.68       37.10      7.70 o 
   6  -1   1     2178.94     2104.15    203.52 o 
   7  -1   1      724.38      722.23     98.11 o 
   8  -1   1     1133.70     1146.40    162.21 o 
   9  -1   1      695.67      749.53    179.71 o 
 -10   0   1      515.81      363.68    108.17 o 
  -9   0   1       84.54       96.04     28.26 o 
  -8   0   1     1210.22     1314.04    244.01 o 
  -7   0   1      582.05      596.05     76.50 o 
  -6   0   1     2345.79     2464.22    173.43 o 
  -5   0   1     1157.25     1089.03     60.07 o 
  -4   0   1     1200.12     1126.50     50.34 o 
  -3   0   1     4444.67     4562.77    120.59 o 
  -2   0   1      237.56      227.77     13.97 o 
  -1   0   1     5296.06     5468.58     55.58 o 
   0   0   1      306.36      296.96     10.85 o 
   1   0   1    10838.06    12275.81    187.47 o 
   2   0   1      206.88      226.97     17.52 o 
   3   0   1     3072.99     3210.42    135.23 o 
   4   0   1     1970.07     2266.81    110.03 o 
   5   0   1     2793.65     2610.53    170.73 o 
   6   0   1     2301.36     2285.40    112.63 o 
   7   0   1     1570.09     1464.28    156.18 o 
   8   0   1      849.12      885.08    121.44 o 
   9   0   1       58.26       35.24     20.58 o 
 -10   1   1      123.93      206.63     63.66 o 
  -9   1   1      864.65     1039.67    230.51 o 
  -8   1   1      381.11      423.64     60.64 o 
  -7   1   1     1325.81     1283.85    188.81 o 
  -6   1   1     1361.03     1345.05    109.10 o 
  -5   1   1      637.16      561.92     40.13 o 
  -4   1   1     6695.03     6719.62    129.89 o 
  -3   1   1      266.14      296.84     21.88 o 
  -2   1   1    12701.28    12547.30    184.88 o 
  -1   1   1     2082.08     2003.98     53.34 o 
   0   1   1    10010.92    10279.43    165.44 o 
   1   1   1     5319.76     5184.99    209.51 o 
   2   1   1     3992.21     4058.26    181.32 o 
   3   1   1     4095.39     4112.45    323.30 o 
   4   1   1     2807.35     3017.30    248.61 o 
   5   1   1     1906.96     1775.27     86.26 o 
   6   1   1      549.25      503.82     60.22 o 
   7   1   1     1097.18     1318.22    189.41 o 
   8   1   1         .04       -1.20     12.83 o 
   9   1   1      867.78      827.88    221.74 o 
 -10   2   1       70.23       81.79     28.17 o 
  -9   2   1      733.44      762.78    217.33 o 
  -8   2   1      126.62      127.68     33.04 o 
  -7   2   1      932.74      963.57     52.68 o 
  -6   2   1      198.81      156.85     23.08 o 
  -5   2   1     4665.25     4414.54    207.35 o 
  -4   2   1      327.67      317.87     31.03 o 
  -3   2   1     3398.29     3252.32     77.69 o 
  -2   2   1     4417.69     4456.18     79.57 o 
  -1   2   1     3333.51     3213.77    105.26 o 
   0   2   1     4284.17     4288.01    235.32 o 
   1   2   1     1933.21     1855.38     55.58 o 
   2   2   1     1574.41     1540.37     38.80 o 
   3   2   1      298.16      376.81     29.82 o 
   4   2   1     2536.82     2526.64     97.48 o 
   5   2   1       82.39       63.46     18.01 o 
   6   2   1     1247.81     1402.59    184.16 o 
   7   2   1      247.68      243.53     43.29 o 
   8   2   1      888.63      830.14     78.24 o 
   9   2   1      392.46      374.79     74.91 o 
 -10   3   1      934.85     1197.08    307.18 o 
  -9   3   1       61.43       77.61     29.86 o 
  -8   3   1     1181.34     1326.02    340.30 o 
  -7   3   1      962.23      856.86     52.09 o 
  -6   3   1     3152.55     3073.87    108.04 o 
  -5   3   1     1031.05      922.96     45.00 o 
  -4   3   1     1532.69     1420.77     51.69 o 
  -3   3   1     5308.24     5191.39     92.14 o 
  -2   3   1     1530.76     1532.22     44.10 o 
  -1   3   1     6572.84     6663.83    303.00 o 
   0   3   1      162.56      162.37     16.68 o 
   1   3   1     4047.00     3972.83    150.76 o 
   2   3   1      392.74      432.27     26.22 o 
   3   3   1     2769.45     3283.89    215.98 o 
   4   3   1      663.84      604.39     80.95 o 
   5   3   1      805.13      769.77     63.78 o 
   6   3   1     1490.13     1482.54     83.11 o 
   7   3   1      590.32      476.73     58.33 o 
   8   3   1      646.47      621.57     89.73 o 
  -9   4   1      666.55      754.32    102.76 o 
  -8   4   1      452.08      453.33     55.14 o 
  -7   4   1      812.13      810.43     69.03 o 
  -6   4   1      960.17      988.56     67.47 o 
  -5   4   1      680.51      675.44     43.00 o 
  -4   4   1     3027.09     2803.36     85.06 o 
  -3   4   1      539.34      571.20     32.57 o 
  -2   4   1     4265.69     4013.63    211.11 o 
  -1   4   1        2.85       -2.19      4.61 o 
   0   4   1     2821.74     2694.65    159.89 o 
   1   4   1     2055.13     2092.18    108.71 o 
   2   4   1     1876.96     1978.97     76.55 o 
   3   4   1     2202.85     2598.93    194.92 o 
   4   4   1      815.56      784.07     63.47 o 
   5   4   1     1210.95     1262.45     77.81 o 
   6   4   1       93.17       97.29     24.37 o 
   7   4   1     1126.69     1034.44     88.82 o 
   8   4   1        3.18       -7.90     20.69 o 
  -8   5   1       63.54       72.66     19.96 o 
  -7   5   1     1224.46     1155.60     78.92 o 
  -6   5   1         .40        1.27     10.28 o 
  -5   5   1     1418.71     1327.62     73.09 o 
  -4   5   1      339.67      316.25     30.40 o 
  -3   5   1     1152.87     1073.96     78.81 o 
  -2   5   1     2123.70     2188.24    149.31 o 
  -1   5   1      781.46      755.51     54.39 o 
   0   5   1     3426.63     3558.35    150.59 o 
   1   5   1      558.39      585.17     57.62 o 
   2   5   1     1918.13     1979.17    116.77 o 
   3   5   1        2.21        8.53      9.54 o 
   4   5   1     1361.29     1358.47     77.45 o 
   5   5   1       66.65       13.62     13.68 o 
   6   5   1     1245.82     1198.24     94.20 o 
   7   5   1        1.88       23.75     19.43 o 
  -8   6   1      654.44      701.07    140.20 o 
  -7   6   1      363.31      433.60     72.66 o 
  -6   6   1      704.99      660.99     88.05 o 
  -5   6   1     1126.47     1088.97    111.87 o 
  -4   6   1      755.48      645.63     82.52 o 
  -3   6   1     2518.00     2301.75    128.96 o 
  -2   6   1     1075.03     1057.04     80.85 o 
  -1   6   1     2333.77     2598.49    175.62 o 
   0   6   1       38.66       36.18     10.98 o 
   1   6   1     3313.00     3520.95    190.61 o 
   2   6   1      153.17      167.04     23.75 o 
   3   6   1     2412.89     2438.01    200.17 o 
   4   6   1      295.85      308.85     44.34 o 
   5   6   1      643.70      633.90     69.18 o 
   6   6   1      504.15      503.98     66.97 o 
  -8   7   1      576.59      781.20    104.64 o 
  -7   7   1      286.06      209.66     48.01 o 
  -6   7   1      961.75      923.10    108.89 o 
  -5   7   1      136.66      132.04     38.97 o 
  -4   7   1     1550.69     1500.51    119.40 o 
  -3   7   1       62.05       37.12     18.90 o 
  -2   7   1     1368.44     1398.84    110.01 o 
  -1   7   1      256.52      303.91     57.65 o 
   0   7   1     2468.22     2563.56    292.38 o 
   1   7   1      170.94      218.38     34.94 o 
   2   7   1      627.13      666.07    145.56 o 
   3   7   1      732.88      849.02    161.84 o 
   4   7   1      167.33      173.67     44.78 o 
   5   7   1      659.56      719.05    105.11 o 
  -7   8   1      747.98      759.42    110.82 o 
  -6   8   1        5.41         .07     24.55 o 
  -5   8   1     1123.65     1065.84    122.28 o 
  -4   8   1      110.55      162.82     47.01 o 
  -3   8   1      757.97      740.80     98.68 o 
  -2   8   1      627.89      612.29     87.84 o 
  -1   8   1      664.30      634.35    100.82 o 
   0   8   1      739.12      855.79    260.66 o 
   1   8   1      111.47      141.46     30.56 o 
   2   8   1     1164.62     1152.55    279.37 o 
   3   8   1        5.74        3.84     24.17 o 
   4   8   1      788.07      793.71    115.08 o 
  -5   9   1      440.96      510.09     90.04 o 
  -4   9   1      187.01      208.66     58.75 o 
  -3   9   1      823.41      924.96    132.87 o 
  -2   9   1      199.02      246.79     60.52 o 
  -1   9   1      743.73      813.16    106.06 o 
   0   9   1       39.32       14.33     21.90 o 
   1   9   1      792.71      730.58    156.77 o 
  -1 -10   2      122.76      141.29     44.87 o 
   0 -10   2      205.44      239.37     57.72 o 
   1 -10   2      542.56      547.15     83.89 o 
   2 -10   2      238.11      251.92     56.31 o 
   3 -10   2      563.85      502.63    117.78 o 
   4 -10   2       50.82      100.59     52.66 o 
  -4  -9   2      329.78      330.55    111.00 o 
  -3  -9   2      591.55      655.82     85.76 o 
  -2  -9   2      521.93      592.25    117.99 o 
  -1  -9   2      101.59       91.80     22.30 o 
   0  -9   2     1906.25     1847.56    230.92 o 
   1  -9   2      463.90      450.49     77.03 o 
   2  -9   2      866.76      885.58    175.79 o 
   3  -9   2        2.58       -8.29     25.27 o 
   4  -9   2     1261.24     1373.48    138.73 o 
   5  -9   2      149.00      179.95     54.10 o 
   6  -9   2      791.66      899.20    125.28 o 
  -5  -8   2      637.33      658.86     92.54 o 
  -4  -8   2      122.56      156.23     41.76 o 
  -3  -8   2     1492.11     1771.24    157.84 o 
  -2  -8   2        3.57        -.08     10.57 o 
  -1  -8   2     1865.74     1845.44    136.55 o 
   0  -8   2       61.36       72.62     21.67 o 
   1  -8   2      998.36     1016.91     76.35 o 
   2  -8   2     1181.64     1214.28    128.88 o 
   3  -8   2     1863.70     1757.79    130.03 o 
   4  -8   2      707.18      823.69     77.76 o 
   5  -8   2      690.98      727.48     76.27 o 
   6  -8   2      862.22      878.51     84.36 o 
   7  -8   2      163.58      188.61     58.22 o 
  -7  -7   2       77.43       72.35     33.41 o 
  -6  -7   2     1672.58     1810.22    142.32 o 
  -5  -7   2      264.86      266.29     55.01 o 
  -4  -7   2     1810.45     1980.90    140.29 o 
  -3  -7   2       62.57       61.03     14.48 o 
  -2  -7   2     2296.32     2452.37    270.61 o 
  -1  -7   2      991.62     1184.45     88.84 o 
   0  -7   2     2308.23     2411.43    157.11 o 
   1  -7   2     1098.94     1096.44     67.39 o 
   2  -7   2      933.46      852.74     67.89 o 
   3  -7   2      940.97     1015.37     75.95 o 
   4  -7   2      141.66      140.47     30.12 o 
   5  -7   2     1302.09     1345.92     99.39 o 
   6  -7   2       15.43        9.72     13.56 o 
   7  -7   2      938.51     1090.95     90.48 o 
   8  -7   2       25.30       -1.99     27.04 o 
  -7  -6   2      554.41      561.09     88.86 o 
  -6  -6   2       87.76       81.90     30.33 o 
  -5  -6   2      471.81      487.81     73.23 o 
  -4  -6   2     1275.81     1420.61    108.79 o 
  -3  -6   2     1254.83     1370.71    151.30 o 
  -2  -6   2     1857.94     1785.07    120.53 o 
  -1  -6   2      573.59      594.93     60.41 o 
   0  -6   2     2257.09     2285.06    128.32 o 
   1  -6   2       53.65       48.45     11.58 o 
   2  -6   2     3165.23     3231.71    146.87 o 
   3  -6   2        1.30         .63      8.80 o 
   4  -6   2     2372.63     2353.89     99.39 o 
   5  -6   2       74.00       75.71     18.88 o 
   6  -6   2     1112.93     1087.23    133.60 o 
   7  -6   2      508.14      536.33     74.73 o 
   8  -6   2      417.86      358.64     68.32 o 
  -8  -5   2      600.77      560.60     85.90 o 
  -7  -5   2      770.80      652.66     91.56 o 
  -6  -5   2     1356.61     1310.03    108.57 o 
  -5  -5   2     1251.49     1315.03     71.78 o 
  -4  -5   2     1197.88     1289.48    103.43 o 
  -3  -5   2     3061.24     3345.08    318.04 o 
  -2  -5   2      342.32      372.21     30.74 o 
  -1  -5   2     4759.43     5045.93    261.07 o 
   0  -5   2       66.14       77.67     13.12 o 
   1  -5   2     2751.02     2763.78    111.79 o 
   2  -5   2     1768.31     1819.63     73.49 o 
   3  -5   2     1673.66     1635.43     87.93 o 
   4  -5   2     1512.83     1384.49    128.56 o 
   5  -5   2      105.99       91.63     21.50 o 
   6  -5   2     2353.69     2334.96    203.17 o 
   7  -5   2      133.05      120.94     25.07 o 
   8  -5   2     1145.84     1190.95    305.52 o 
   9  -5   2         .38       13.18     27.14 o 
  -9  -4   2      201.51      144.42     33.68 o 
  -8  -4   2      660.32      589.08     86.50 o 
  -7  -4   2      281.43      175.14     45.63 o 
  -6  -4   2     1135.15     1045.74     98.90 o 
  -5  -4   2       29.28       35.61     10.28 o 
  -4  -4   2     2895.15     3160.87    144.98 o 
  -3  -4   2       50.90       49.60      9.76 o 
  -2  -4   2     3506.68     3641.52    235.98 o 
  -1  -4   2     1974.32     2121.78    105.04 o 
   0  -4   2     3326.83     3539.36    131.83 o 
   1  -4   2     4485.22     5062.91    205.40 o 
   2  -4   2     1964.12     1977.70     68.81 o 
   3  -4   2     2706.10     2679.69     85.41 o 
   4  -4   2       59.35       64.68     15.40 o 
   5  -4   2     3988.01     3996.54    229.63 o 
   6  -4   2      305.80      356.19     44.32 o 
   7  -4   2     1346.40     1354.54    133.80 o 
   8  -4   2       26.81       21.43     20.42 o 
   9  -4   2      952.80      993.48    119.11 o 
  -9  -3   2     1100.02      947.31    114.42 o 
  -8  -3   2       11.21        3.33     14.84 o 
  -7  -3   2      921.88      779.51    210.50 o 
  -6  -3   2      282.87      303.33     54.53 o 
  -5  -3   2      722.40      722.56     39.12 o 
  -4  -3   2     2072.12     2218.89    156.76 o 
  -3  -3   2     1338.70     1346.90     88.32 o 
  -2  -3   2     3094.21     3004.17    145.42 o 
  -1  -3   2       76.50       66.61      9.77 o 
   0  -3   2     7103.64     7740.32    308.76 o 
   1  -3   2      108.49      124.80     17.77 o 
   2  -3   2     7340.57     7196.96    248.96 o 
   3  -3   2      408.68      409.21     20.68 o 
   4  -3   2     4746.34     4773.53    169.22 o 
   5  -3   2      325.18      348.46     37.95 o 
   6  -3   2     1054.96     1169.44     63.21 o 
   7  -3   2      831.67      889.30    115.46 o 
   8  -3   2      532.51      505.18    139.81 o 
   9  -3   2      651.80      623.70    158.73 o 
 -10  -2   2      475.87      527.18    138.39 o 
  -9  -2   2      254.61      277.97     65.13 o 
  -8  -2   2      318.56      249.77     80.43 o 
  -7  -2   2     1946.69     2273.66    376.69 o 
  -6  -2   2     1089.48     1167.71    136.76 o 
  -5  -2   2     3857.31     4357.20    418.89 o 
  -4  -2   2     2176.88     2595.55    203.63 o 
  -3  -2   2     4544.48     5221.64    309.06 o 
  -2  -2   2      129.84      142.10     12.03 o 
  -1  -2   2    31110.24    33217.87    602.51 o 
   0  -2   2     2403.20     2455.48     51.21 o 
   1  -2   2    15266.32    15933.41    258.87 o 
   2  -2   2      893.67      843.64     28.03 o 
   3  -2   2     4996.92     5258.88    220.55 o 
   4  -2   2     1897.70     1774.20     49.59 o 
   5  -2   2      708.60      736.14     34.91 o 
   6  -2   2     1848.42     1749.95     76.38 o 
   7  -2   2      136.24      142.73     26.44 o 
   8  -2   2      906.03      983.77    324.54 o 
   9  -2   2         .01       -4.04     19.47 o 
 -10  -1   2      506.79      508.87    113.05 o 
  -9  -1   2      570.42      475.94     96.89 o 
  -8  -1   2     1197.04     1482.40    234.93 o 
  -7  -1   2      363.29      498.12     89.51 o 
  -6  -1   2     2043.72     2119.58    188.68 o 
  -5  -1   2        3.42       -2.42      5.14 o 
  -4  -1   2     4376.81     4723.96    436.05 o 
  -3  -1   2      355.71      393.78     21.33 o 
  -2  -1   2     6501.83     6771.75     76.19 o 
  -1  -1   2       26.07       43.92      5.66 o 
   0  -1   2      191.88      208.00     10.88 o 
   1  -1   2     7387.99     7841.14    215.38 o 
   2  -1   2      816.36      842.73     25.65 o 
   3  -1   2     4188.43     4733.64    336.25 o 
   4  -1   2      110.62      122.20     13.76 o 
   5  -1   2     2268.51     2239.50    186.99 o 
   6  -1   2        2.26       -6.48      7.63 o 
   7  -1   2     1184.88     1094.71    139.98 o 
   8  -1   2       94.90       85.49     21.29 o 
   9  -1   2      893.95     1001.32    202.12 o 
 -10   0   2      125.35      133.68     36.87 o 
  -9   0   2     1069.47      921.87    139.14 o 
  -8   0   2       71.82       71.65     21.14 o 
  -7   0   2     3353.28     3555.34    319.66 o 
  -6   0   2      267.92      283.43     29.07 o 
  -5   0   2     2976.56     3043.97    148.88 o 
  -4   0   2     1160.35     1109.62     43.66 o 
  -3   0   2     1318.55     1291.82     38.94 o 
  -2   0   2     3426.16     3338.04     55.55 o 
  -1   0   2     1897.65     1910.34     97.16 o 
   0   0   2     5035.09     5279.81     93.25 o 
   1   0   2      529.71      532.58     20.49 o 
   2   0   2     5813.56     6179.42    162.37 o 
   3   0   2      224.14      242.63     28.53 o 
   4   0   2     2957.68     2941.33     87.21 o 
   5   0   2     1648.27     1674.78     72.79 o 
   6   0   2     1363.67     1396.83     94.01 o 
   7   0   2     1293.26     1246.38    161.16 o 
   8   0   2      329.05      298.91     43.67 o 
   9   0   2      567.01      458.30     71.69 o 
  -9   1   2      236.79      274.25     81.33 o 
  -8   1   2      801.71      853.84    110.99 o 
  -7   1   2      834.57      956.27     74.03 o 
  -6   1   2      251.65      265.42     35.21 o 
  -5   1   2     3178.22     3233.34    156.18 o 
  -4   1   2       84.05       96.16     14.66 o 
  -3   1   2     4857.82     4874.10    137.77 o 
  -2   1   2       37.59       41.59      7.08 o 
  -1   1   2     9145.20     8243.18    315.31 o 
   0   1   2      118.93      124.87     14.35 o 
   1   1   2    12163.47    12472.64    153.47 o 
   2   1   2     2134.22     1940.58     76.37 o 
   3   1   2     5755.85     5941.99    126.31 o 
   4   1   2     2797.75     2838.86    146.77 o 
   5   1   2     1413.45     1419.86     70.36 o 
   6   1   2     1834.87     1731.18     97.75 o 
   7   1   2      221.37      176.11     32.75 o 
   8   1   2      827.73      808.29     89.34 o 
   9   1   2        1.67      -11.77     23.93 o 
 -10   2   2      278.76      295.73     67.46 o 
  -9   2   2      528.43      643.84    232.50 o 
  -8   2   2     1420.12     1499.05    147.39 o 
  -7   2   2      692.19      650.05     49.41 o 
  -6   2   2     2577.99     2509.80    129.54 o 
  -5   2   2        4.94        6.04      7.42 o 
  -4   2   2     5724.37     5782.84    105.08 o 
  -3   2   2       76.86       70.95     12.19 o 
  -2   2   2     4539.76     4272.71     69.02 o 
  -1   2   2      796.43      713.79     20.54 o 
   0   2   2      778.17      684.19     30.15 o 
   1   2   2     4310.03     4165.20    136.05 o 
   2   2   2      946.78      927.21     32.96 o 
   3   2   2     2427.73     2377.01    125.64 o 
   4   2   2        5.21        3.42      7.58 o 
   5   2   2     2523.19     2455.34     98.33 o 
   6   2   2       35.94       16.22     12.15 o 
   7   2   2      855.16      760.31    102.72 o 
   8   2   2      230.76      239.73     39.15 o 
 -10   3   2        2.86       19.69     24.08 o 
  -9   3   2      684.26      654.27    162.22 o 
  -8   3   2       69.14       66.01     18.82 o 
  -7   3   2     1395.34     1383.06     63.49 o 
  -6   3   2      950.91      859.71     63.37 o 
  -5   3   2     2036.80     1836.12     65.17 o 
  -4   3   2     1911.86     1816.20     60.15 o 
  -3   3   2      329.84      310.30     26.11 o 
  -2   3   2     5897.60     5869.67    133.13 o 
  -1   3   2      570.85      585.15     26.42 o 
   0   3   2     6097.97     6251.91    351.82 o 
   1   3   2     1247.17     1368.05     94.67 o 
   2   3   2     2905.16     2773.79     83.12 o 
   3   3   2       44.96       60.91     10.24 o 
   4   3   2     4090.13     3876.54    121.60 o 
   5   3   2       97.74       99.65     23.21 o 
   6   3   2     1165.93     1075.78     82.81 o 
   7   3   2      552.26      516.81     61.43 o 
   8   3   2      296.99      307.72     49.83 o 
  -8   4   2     1013.02     1021.61     79.71 o 
  -7   4   2      646.39      645.11     63.30 o 
  -6   4   2      533.24      561.56     55.02 o 
  -5   4   2     3008.22     2801.65     83.68 o 
  -4   4   2      498.14      531.66     38.19 o 
  -3   4   2     3750.16     3656.63    165.42 o 
  -2   4   2       50.62       70.32     11.80 o 
  -1   4   2     3199.83     3258.68    216.87 o 
   0   4   2      166.66      181.81     20.44 o 
   1   4   2     2231.92     2213.50    114.60 o 
   2   4   2     1234.67     1238.53     70.40 o 
   3   4   2     2291.65     2312.58     99.47 o 
   4   4   2      789.10      861.44     69.01 o 
   5   4   2      280.81      279.70     42.45 o 
   6   4   2     1061.59      978.34     83.09 o 
   7   4   2        1.94        5.38     15.81 o 
  -9   5   2       46.36       28.01     33.36 o 
  -8   5   2     1098.63     1142.14    110.60 o 
  -7   5   2      215.40      209.03     46.65 o 
  -6   5   2     2535.24     2439.88    139.20 o 
  -5   5   2      260.05      217.03     47.65 o 
  -4   5   2     2088.79     1957.72    162.85 o 
  -3   5   2      315.55      311.54     39.52 o 
  -2   5   2     3632.74     3669.43    340.26 o 
  -1   5   2      406.49      385.85     29.36 o 
   0   5   2     1281.93     1241.44     89.36 o 
   1   5   2     1008.47     1082.01     49.04 o 
   2   5   2      467.96      496.31     38.90 o 
   3   5   2      706.46      695.32     62.73 o 
   4   5   2         .21       -5.93     11.71 o 
   5   5   2     1150.85     1207.59     91.30 o 
   6   5   2       40.84       35.66     20.13 o 
  -8   6   2        4.46       15.16     21.28 o 
  -7   6   2      641.61      592.59     87.23 o 
  -6   6   2      226.44      262.40     55.10 o 
  -5   6   2      588.60      594.34     85.15 o 
  -4   6   2     1235.84     1116.06    108.36 o 
  -3   6   2      369.65      371.36     46.13 o 
  -2   6   2     1377.69     1554.06    126.93 o 
  -1   6   2       25.52       27.04     13.59 o 
   0   6   2     2111.14     2318.67    235.29 o 
   1   6   2      104.74       93.96     25.46 o 
   2   6   2     1800.16     1905.34    221.07 o 
   3   6   2      187.11      223.16     46.04 o 
   4   6   2     1603.47     1685.25    247.87 o 
   5   6   2      163.36      149.54     43.22 o 
  -7   7   2      377.55      349.95     65.35 o 
  -6   7   2      430.62      402.17     72.89 o 
  -5   7   2     1049.73      950.60    148.84 o 
  -4   7   2      254.96      211.39     48.82 o 
  -3   7   2     1950.87     1768.02    124.35 o 
  -2   7   2       29.53       20.28     20.93 o 
  -1   7   2     2062.98     2186.84    259.44 o 
   0   7   2      143.02      138.92     27.88 o 
   1   7   2     1805.12     2026.82    176.84 o 
   2   7   2      242.23      302.00     54.95 o 
   3   7   2      662.48      668.96    104.21 o 
   4   7   2      424.36      425.57     76.18 o 
  -6   8   2      753.97      662.59    103.90 o 
  -5   8   2        8.06        9.49     22.64 o 
  -4   8   2      933.38      943.53    117.14 o 
  -3   8   2      293.61      318.29     65.15 o 
  -2   8   2     1162.53     1118.01    118.21 o 
  -1   8   2      629.82      646.97    268.72 o 
   0   8   2      722.87      842.30    127.32 o 
   1   8   2      569.70      691.91    170.24 o 
   2   8   2      143.67      131.00     66.93 o 
   3   8   2      486.17      490.26     98.67 o 
  -4   9   2      320.16      356.40     92.83 o 
  -3   9   2      515.17      567.65     95.09 o 
  -2   9   2      366.02      415.98     83.30 o 
  -1   9   2       19.22       52.31     28.42 o 
   0   9   2      733.41      736.47    180.91 o 
  -2 -10   3        4.29       26.83     18.84 o 
  -1 -10   3     1543.55     1647.85    179.29 o 
   0 -10   3      113.36      166.55     57.75 o 
   1 -10   3     1044.64     1071.33    169.68 o 
   2 -10   3      637.39      653.58    167.66 o 
   3 -10   3      609.63      651.05     94.90 o 
   4 -10   3      667.23      787.19    117.45 o 
  -4  -9   3      519.98      521.59     80.37 o 
  -3  -9   3      156.75      188.72     57.99 o 
  -2  -9   3      481.21      581.33    115.12 o 
  -1  -9   3      277.74      347.46     59.00 o 
   0  -9   3       85.58       96.86     23.73 o 
   1  -9   3     1037.90     1007.94     81.99 o 
   2  -9   3       99.56       89.59     25.49 o 
   3  -9   3      511.87      539.89     66.03 o 
   4  -9   3      182.09      208.66     39.03 o 
   5  -9   3      845.84      844.25     87.33 o 
   6  -9   3      300.11      344.73     70.78 o 
  -6  -8   3      211.89      281.74     59.00 o 
  -5  -8   3      126.91      138.25     42.97 o 
  -4  -8   3     1159.29     1176.20    113.91 o 
  -3  -8   3      284.78      319.37     61.03 o 
  -2  -8   3     1284.18     1387.64    101.05 o 
  -1  -8   3       32.93       22.69     13.13 o 
   0  -8   3     2200.99     2180.29    225.32 o 
   1  -8   3       62.41       40.14     17.41 o 
   2  -8   3     2349.44     2341.03    123.45 o 
   3  -8   3      768.44      790.46     74.00 o 
   4  -8   3     2097.46     2080.72    234.61 o 
   5  -8   3      624.09      638.70     71.46 o 
   6  -8   3      355.72      336.95     50.76 o 
   7  -8   3      660.98      719.48     96.02 o 
  -7  -7   3      434.37      425.81     76.35 o 
  -6  -7   3       27.38       38.46     22.51 o 
  -5  -7   3     1592.71     1559.44    121.42 o 
  -4  -7   3       46.72       43.52     13.91 o 
  -3  -7   3     1060.63     1313.30    148.01 o 
  -2  -7   3      376.62      371.73     37.13 o 
  -1  -7   3     2273.71     2379.24    158.67 o 
   0  -7   3      847.65      827.68     65.91 o 
   1  -7   3     2625.64     2640.46    171.20 o 
   2  -7   3      917.32     1034.84     88.27 o 
   3  -7   3      678.87      648.63     73.26 o 
   4  -7   3     2021.99     2066.52    191.26 o 
   5  -7   3      239.17      238.68     40.94 o 
   6  -7   3     1447.31     1650.55    201.03 o 
   7  -7   3       25.90        2.44     16.64 o 
   8  -7   3      823.33      774.39    117.60 o 
  -8  -6   3      647.62      518.51     85.83 o 
  -7  -6   3        8.49         .20     18.26 o 
  -6  -6   3     2061.33     1985.21    132.38 o 
  -5  -6   3      133.92      118.80     34.85 o 
  -4  -6   3     1553.94     1774.95    217.93 o 
  -3  -6   3     1581.24     1655.56    139.80 o 
  -2  -6   3     2331.88     2330.37    166.69 o 
  -1  -6   3     1303.92     1247.47     70.19 o 
   0  -6   3      724.76      753.36     40.56 o 
   1  -6   3     1893.66     1956.70    147.04 o 
   2  -6   3       49.85       49.43     15.93 o 
   3  -6   3     2712.88     2611.43    144.24 o 
   4  -6   3       10.08       11.26     13.05 o 
   5  -6   3     1109.30     1199.15    129.72 o 
   6  -6   3      430.57      446.37     64.96 o 
   7  -6   3      704.34      818.61     90.75 o 
   8  -6   3      409.73      362.88    118.01 o 
  -8  -5   3      199.59      205.75     52.22 o 
  -7  -5   3      763.09      672.95     91.19 o 
  -6  -5   3      790.26      781.03     96.76 o 
  -5  -5   3      575.87      601.63     58.40 o 
  -4  -5   3     2185.00     2246.55    135.28 o 
  -3  -5   3      225.98      222.72     24.41 o 
  -2  -5   3     2824.72     2843.74    176.20 o 
  -1  -5   3         .16       -2.36      4.82 o 
   0  -5   3     4378.11     4387.33    118.23 o 
   1  -5   3       57.45       69.05     10.87 o 
   2  -5   3     4550.06     4582.73    312.07 o 
   3  -5   3      644.71      666.12     53.82 o 
   4  -5   3     3365.47     3339.63    300.23 o 
   5  -5   3     1161.65     1175.64    140.76 o 
   6  -5   3     1001.39     1126.96     73.73 o 
   7  -5   3     1351.49     1497.00    228.12 o 
   8  -5   3      114.73       60.92     42.59 o 
   9  -5   3      841.79      838.17    182.36 o 
  -9  -4   3      435.28      528.47    140.12 o 
  -8  -4   3      525.53      477.12     76.88 o 
  -7  -4   3     1456.81     1305.11    241.62 o 
  -6  -4   3      656.53      648.82    100.76 o 
  -5  -4   3     2966.88     2954.67    160.59 o 
  -4  -4   3       65.84       73.54     17.25 o 
  -3  -4   3     5267.77     5216.22    304.27 o 
  -2  -4   3      187.67      189.52     19.20 o 
  -1  -4   3     4658.61     4850.52    128.44 o 
   0  -4   3     1144.08     1139.96     46.27 o 
   1  -4   3     3158.12     2895.53    206.36 o 
   2  -4   3     1355.94     1378.58     57.02 o 
   3  -4   3      680.02      697.37     50.72 o 
   4  -4   3     1779.09     1743.56    108.98 o 
   5  -4   3        7.10        -.63      8.04 o 
   6  -4   3     2274.53     2425.40    207.30 o 
   7  -4   3         .49       -8.36     13.67 o 
   8  -4   3      692.66      681.39    203.78 o 
   9  -4   3      149.52      195.16     51.27 o 
  -9  -3   3      143.04      199.78     48.72 o 
  -8  -3   3      830.27      782.69    168.00 o 
  -7  -3   3       25.39       17.72     16.55 o 
  -6  -3   3     1883.28     1889.11    167.79 o 
  -5  -3   3      263.79      289.38     29.52 o 
  -4  -3   3     3004.73     3241.22    198.99 o 
  -3  -3   3     2061.61     1956.40     46.79 o 
  -2  -3   3     3718.75     3775.45     68.07 o 
  -1  -3   3     1467.69     1419.70     36.94 o 
   0  -3   3      123.54      125.29     13.51 o 
   1  -3   3     4211.77     4174.83    134.82 o 
   2  -3   3       22.97       27.60      5.52 o 
   3  -3   3     4176.48     4264.74    277.23 o 
   4  -3   3        7.06        6.58      5.42 o 
   5  -3   3     2464.66     2623.23    197.37 o 
   6  -3   3      318.82      336.13     56.65 o 
   7  -3   3     1278.36     1267.74    305.51 o 
   8  -3   3      893.32      949.26    144.33 o 
   9  -3   3      509.09      528.28    191.44 o 
 -10  -2   3       24.28       32.60     25.70 o 
  -9  -2   3      824.33      726.44     94.70 o 
  -8  -2   3      396.74      417.68     91.79 o 
  -7  -2   3     1363.99     1308.88    191.13 o 
  -6  -2   3     1011.09     1186.53    129.21 o 
  -5  -2   3      893.48     1061.54    118.37 o 
  -4  -2   3     2806.24     3311.50    388.40 o 
  -3  -2   3      159.15      193.71     17.30 o 
  -2  -2   3     3197.96     3017.93     72.23 o 
  -1  -2   3     4162.12     4497.58    144.89 o 
   0  -2   3    12615.58    13173.45    437.77 o 
   1  -2   3      147.54      158.16     13.76 o 
   2  -2   3     2761.65     2709.77     83.56 o 
   3  -2   3     2403.65     2648.05    155.05 o 
   4  -2   3     2562.87     2698.42    251.70 o 
   5  -2   3     2718.70     2544.10    135.83 o 
   6  -2   3     1839.02     1613.18    186.53 o 
   7  -2   3     1184.64     1385.93    286.21 o 
   8  -2   3      177.06      132.02     41.16 o 
   9  -2   3      914.23      980.12    171.83 o 
 -10  -1   3      350.64      373.35     70.06 o 
  -9  -1   3      409.10      385.44     76.18 o 
  -8  -1   3      491.37      476.38     88.19 o 
  -7  -1   3      796.62      878.19    120.25 o 
  -6  -1   3      116.44      150.44     20.97 o 
  -5  -1   3     4206.68     4749.00    338.34 o 
  -4  -1   3       42.44       50.48     13.31 o 
  -3  -1   3    11262.23    11764.80    202.22 o 
  -2  -1   3      275.41      286.99     16.29 o 
  -1  -1   3    17585.65    18352.75    419.77 o 
   0  -1   3     2120.08     2034.63     47.49 o 
   1  -1   3     5251.58     5384.69     72.81 o 
   2  -1   3     5629.20     5898.72    161.92 o 
   3  -1   3     3379.35     3731.14    172.41 o 
   4  -1   3     1894.64     1982.91     61.22 o 
   5  -1   3      573.78      560.35     48.98 o 
   6  -1   3      938.00      993.60    153.92 o 
   7  -1   3       19.04       22.24     13.97 o 
   8  -1   3      979.58      972.30    157.97 o 
   9  -1   3       49.70       68.31     45.09 o 
 -10   0   3      648.74      661.57    140.56 o 
  -9   0   3       31.10       21.54     18.74 o 
  -8   0   3      911.80     1176.16    196.23 o 
  -7   0   3      234.20      304.59     40.25 o 
  -6   0   3     3704.17     4075.10    390.28 o 
  -5   0   3      165.66      157.05     20.57 o 
  -4   0   3     2748.51     2711.09     83.49 o 
  -3   0   3     2811.02     2880.23     95.87 o 
  -2   0   3     3064.48     2978.38    148.89 o 
  -1   0   3     5702.23     5684.30    177.44 o 
   0   0   3      895.12      877.98     28.65 o 
   1   0   3     2524.46     2348.92     51.23 o 
   2   0   3        6.69        9.70      3.81 o 
   3   0   3     1903.05     1762.22     72.15 o 
   4   0   3       44.05       66.03     15.70 o 
   5   0   3     1270.72     1291.79     67.22 o 
   6   0   3      338.31      345.37     44.92 o 
   7   0   3     1114.20     1081.52     98.97 o 
   8   0   3      427.87      424.04     55.76 o 
   9   0   3      337.16      371.93    100.70 o 
 -10   1   3       31.23       22.28     20.97 o 
  -9   1   3     1076.76     1251.05    167.64 o 
  -8   1   3      773.81      961.82    171.06 o 
  -7   1   3     2455.16     2358.86    107.94 o 
  -6   1   3      897.94      896.76     47.37 o 
  -5   1   3     1174.23     1102.64     47.54 o 
  -4   1   3     4009.87     3945.01     84.52 o 
  -3   1   3     1862.07     1871.57     57.75 o 
  -2   1   3     4639.33     4859.68    453.23 o 
  -1   1   3       22.44       23.68      6.91 o 
   0   1   3     6464.30     6620.55    194.50 o 
   1   1   3      654.43      678.60     28.77 o 
   2   1   3     3706.21     3493.83     68.10 o 
   3   1   3     1294.83     1330.09     60.36 o 
   4   1   3     1143.92     1128.53     60.31 o 
   5   1   3     2289.71     2206.64     92.59 o 
   6   1   3      628.20      564.77     59.51 o 
   7   1   3     1166.07     1053.68     83.81 o 
   8   1   3       48.43       58.22     22.54 o 
 -10   2   3      501.91      593.15    128.12 o 
  -9   2   3      549.28      636.91    150.16 o 
  -8   2   3      431.17      418.49     50.75 o 
  -7   2   3      758.71      833.82     65.94 o 
  -6   2   3      111.66      113.78     20.92 o 
  -5   2   3     1850.71     1673.95     61.21 o 
  -4   2   3       25.82       25.80      8.01 o 
  -3   2   3     3507.41     3315.35     69.11 o 
  -2   2   3       12.53        3.53      6.03 o 
  -1   2   3     4106.50     3720.93     94.17 o 
   0   2   3     1869.54     1893.59     56.60 o 
   1   2   3     2493.52     2376.26    177.47 o 
   2   2   3     4680.26     4556.83    144.65 o 
   3   2   3     1386.43     1328.77     78.90 o 
   4   2   3     2015.03     1901.35     99.45 o 
   5   2   3      158.24      143.48     29.32 o 
   6   2   3     1193.07     1269.71     84.56 o 
   7   2   3        1.95        6.77     17.30 o 
   8   2   3      817.51      753.14     79.33 o 
 -10   3   3      386.60      590.31    128.03 o 
  -9   3   3       31.80       21.79     17.43 o 
  -8   3   3     1150.24     1198.53    105.90 o 
  -7   3   3       48.32       25.22     12.55 o 
  -6   3   3     1964.59     2030.17     83.09 o 
  -5   3   3      358.82      318.20     32.78 o 
  -4   3   3     1737.56     1615.25     56.13 o 
  -3   3   3     1967.88     1887.69     51.93 o 
  -2   3   3     1058.12      924.24     53.89 o 
  -1   3   3     5161.36     5189.31    354.78 o 
   0   3   3      721.67      768.86     43.18 o 
   1   3   3     3408.26     3530.41    190.66 o 
   2   3   3        5.88        3.64      5.77 o 
   3   3   3     1243.74     1196.14     64.77 o 
   4   3   3      602.59      642.37     60.26 o 
   5   3   3     1488.27     1440.62     82.02 o 
   6   3   3      134.03      139.38     29.75 o 
   7   3   3      334.23      348.30     49.48 o 
  -9   4   3      857.02      954.94    101.33 o 
  -8   4   3      384.55      435.45     70.55 o 
  -7   4   3      758.40      763.68     90.55 o 
  -6   4   3     1165.27     1181.20     94.76 o 
  -5   4   3      299.59      346.04     43.97 o 
  -4   4   3     3342.17     3104.29    161.97 o 
  -3   4   3      826.15      811.69     58.77 o 
  -2   4   3     2290.54     2149.39    111.00 o 
  -1   4   3       25.13       33.28     13.76 o 
   0   4   3     3410.39     3462.57    126.86 o 
   1   4   3      218.63      252.90     26.71 o 
   2   4   3     3441.80     3558.63    137.28 o 
   3   4   3      643.43      660.32     59.45 o 
   4   4   3     1654.66     1580.61     84.97 o 
   5   4   3      641.12      618.63     66.45 o 
   6   4   3      237.43      204.30     35.56 o 
   7   4   3      781.12      754.40     79.61 o 
  -9   5   3      501.52      558.27     85.29 o 
  -8   5   3      234.30      202.82     45.41 o 
  -7   5   3     1273.17     1279.16    118.19 o 
  -6   5   3       82.04       85.99     29.59 o 
  -5   5   3     1930.84     1859.44    121.85 o 
  -4   5   3       37.23       52.89     17.93 o 
  -3   5   3     1139.47     1194.45    152.46 o 
  -2   5   3      669.01      591.73     57.63 o 
  -1   5   3     3169.58     3056.44    301.11 o 
   0   5   3      306.61      292.74     39.15 o 
   1   5   3     1072.20     1061.47     64.45 o 
   2   5   3     1185.06     1092.93    130.90 o 
   3   5   3      261.27      328.97     56.66 o 
   4   5   3     1233.38     1356.41    154.34 o 
   5   5   3       21.80       39.34     25.77 o 
   6   5   3      498.65      491.82     79.77 o 
  -8   6   3      652.15      726.81    100.39 o 
  -7   6   3       11.88       22.18     19.92 o 
  -6   6   3     1212.26     1108.48    116.12 o 
  -5   6   3      216.40      187.49     47.91 o 
  -4   6   3     1049.29      901.54    103.98 o 
  -3   6   3      946.05     1011.48     93.56 o 
  -2   6   3     1114.55     1185.33    150.31 o 
  -1   6   3      856.23      945.50     76.38 o 
   0   6   3      145.35      140.08     39.02 o 
   1   6   3     1621.25     1748.64    181.78 o 
   2   6   3       36.35        4.89     15.40 o 
   3   6   3     1035.36     1084.47    256.49 o 
   4   6   3       60.48       60.81     29.77 o 
   5   6   3      482.28      412.55     82.26 o 
  -7   7   3      708.33      706.00    104.89 o 
  -6   7   3      562.85      500.67     85.14 o 
  -5   7   3      175.63      119.12     36.99 o 
  -4   7   3     1252.61     1221.28    124.88 o 
  -3   7   3       83.22       58.11     27.28 o 
  -2   7   3      920.74     1016.86     97.75 o 
  -1   7   3         .90      -11.45     13.38 o 
   0   7   3      768.58      825.10    123.81 o 
   1   7   3      157.42      129.56     38.98 o 
   2   7   3     1001.82     1117.75    230.24 o 
   3   7   3      243.97      282.63     63.09 o 
  -5   8   3      773.00      845.70    111.87 o 
  -4   8   3        2.27       -4.69     22.85 o 
  -3   8   3      591.02      556.59     91.65 o 
  -2   8   3      272.95      337.70     70.58 o 
  -1   8   3      885.03      921.42    125.48 o 
   0   8   3      378.15      556.30    123.90 o 
   1   8   3      551.78      510.82    149.08 o 
  -3 -10   4        3.65       25.89     31.51 o 
  -2 -10   4     1415.55     1580.92    171.85 o 
  -1 -10   4       56.28       68.18     23.56 o 
   0 -10   4      768.45      798.31    152.44 o 
   1 -10   4      788.69      774.52     77.73 o 
   2 -10   4     1008.04     1038.05     97.68 o 
   3 -10   4      685.01      683.01    101.87 o 
   4 -10   4      505.66      540.94     72.51 o 
  -5  -9   4      910.92      823.93    107.82 o 
  -4  -9   4         .68        7.50     20.82 o 
  -3  -9   4     1015.43     1165.17    119.04 o 
  -2  -9   4      499.46      540.51     96.63 o 
  -1  -9   4     1269.38     1224.53    137.58 o 
   0  -9   4      989.50      941.37    119.72 o 
   1  -9   4      677.18      625.13     66.13 o 
   2  -9   4      848.68      855.50     78.48 o 
   3  -9   4       85.13       81.11     42.47 o 
   4  -9   4      748.09      779.86     84.10 o 
   5  -9   4        2.56        7.50     18.40 o 
   6  -9   4      681.34      672.95     85.34 o 
  -6  -8   4      349.74      349.68     67.72 o 
  -5  -8   4      728.77      591.61    106.99 o 
  -4  -8   4      605.39      646.46     96.24 o 
  -3  -8   4     1353.54     1513.13     83.88 o 
  -2  -8   4      548.49      554.87     56.78 o 
  -1  -8   4     1225.18     1194.63     91.16 o 
   0  -8   4       16.34       27.10     13.76 o 
   1  -8   4     1397.12     1271.02     74.41 o 
   2  -8   4       66.74       71.44     21.24 o 
   3  -8   4     1203.38     1238.40    138.27 o 
   4  -8   4      138.67      164.39     35.16 o 
   5  -8   4      580.01      652.23     72.69 o 
   6  -8   4      378.85      393.96    118.63 o 
   7  -8   4      241.68      266.62     46.67 o 
  -7  -7   4      567.20      654.00     99.18 o 
  -6  -7   4      492.81      474.50     77.26 o 
  -5  -7   4      323.39      300.56     57.34 o 
  -4  -7   4     1160.99     1329.02    127.75 o 
  -3  -7   4      129.80      127.35     26.90 o 
  -2  -7   4     1852.23     2009.68    190.25 o 
  -1  -7   4      177.38      171.27     23.81 o 
   0  -7   4     2218.38     2189.71    153.76 o 
   1  -7   4     1507.23     1508.64    129.41 o 
   2  -7   4     1722.90     1704.07     83.41 o 
   3  -7   4     1761.52     1843.04    141.73 o 
   4  -7   4      164.94      172.80     32.61 o 
   5  -7   4     2826.06     2925.55    383.39 o 
   6  -7   4      158.41      153.39     35.06 o 
   7  -7   4     1235.27     1049.26    117.98 o 
  -8  -6   4      109.63       86.57     30.96 o 
  -7  -6   4      531.60      460.70     74.80 o 
  -6  -6   4       18.22       22.56     17.70 o 
  -5  -6   4     1563.29     1683.52    118.20 o 
  -4  -6   4       57.06       58.60     16.75 o 
  -3  -6   4     1645.35     1683.42    185.05 o 
  -2  -6   4     1104.68     1136.35     48.16 o 
  -1  -6   4     2175.63     2161.07     66.07 o 
   0  -6   4     2595.78     2596.04     81.23 o 
   1  -6   4     1528.45     1609.60    124.20 o 
   2  -6   4     2056.27     2028.81     96.83 o 
   3  -6   4       34.85       40.82     15.09 o 
   4  -6   4     2784.82     2665.36    203.34 o 
   5  -6   4      132.63      162.47     31.21 o 
   6  -6   4      686.87      819.42    112.49 o 
   7  -6   4       61.79       71.68     27.98 o 
   8  -6   4      728.59      629.26     98.47 o 
  -9  -5   4        2.47       -2.73     22.74 o 
  -8  -5   4      597.94      588.17     92.14 o 
  -7  -5   4      297.31      233.42     48.91 o 
  -6  -5   4      612.32      525.76     75.07 o 
  -5  -5   4     1519.32     1589.87     99.54 o 
  -4  -5   4      681.50      753.36     60.32 o 
  -3  -5   4     2784.53     2669.32    114.83 o 
  -2  -5   4      322.65      325.09     26.88 o 
  -1  -5   4     4572.12     4344.97    146.05 o 
   0  -5   4        2.85       11.63      5.65 o 
   1  -5   4     4397.81     3931.50    203.18 o 
   2  -5   4      464.82      557.26     46.68 o 
   3  -5   4     3835.30     3944.85    282.19 o 
   4  -5   4      415.21      408.64     46.02 o 
   5  -5   4      933.72     1046.92    121.91 o 
   6  -5   4      934.74     1049.35     86.77 o 
   7  -5   4      316.67      287.76     58.35 o 
   8  -5   4      712.81      817.77    154.01 o 
  -9  -4   4      257.56      216.28    107.60 o 
  -8  -4   4     1351.36     1043.81    145.52 o 
  -7  -4   4      561.47      504.46     73.83 o 
  -6  -4   4     2408.02     2331.33     97.22 o 
  -5  -4   4      864.04      911.93     59.80 o 
  -4  -4   4     1990.93     2038.43     78.83 o 
  -3  -4   4       42.39       54.52      9.15 o 
  -2  -4   4     6295.81     6270.26    109.13 o 
  -1  -4   4      204.09      226.60     19.99 o 
   0  -4   4     5754.59     5885.14    184.61 o 
   1  -4   4      382.45      358.81     26.37 o 
   2  -4   4     3737.31     3967.99    103.70 o 
   3  -4   4     1621.13     1487.97     77.45 o 
   4  -4   4      614.44      627.55     48.13 o 
   5  -4   4     2795.88     3348.40    308.25 o 
   6  -4   4       82.00       77.30     28.60 o 
   7  -4   4     1557.10     1553.40    204.56 o 
   8  -4   4         .60       22.63     22.73 o 
  -9  -3   4      896.48      712.86    208.83 o 
  -8  -3   4      304.89      255.33     70.08 o 
  -7  -3   4     1179.66     1034.58    100.26 o 
  -6  -3   4       24.02       17.00     10.30 o 
  -5  -3   4     2557.99     2442.99    124.80 o 
  -4  -3   4      850.91      886.65     30.38 o 
  -3  -3   4     4401.88     4254.65    115.11 o 
  -2  -3   4      928.68      857.75     46.35 o 
  -1  -3   4     1404.20     1347.66     35.60 o 
   0  -3   4     4223.90     4266.09    191.60 o 
   1  -3   4      674.15      650.07     27.68 o 
   2  -3   4     4898.29     5545.42    189.44 o 
   3  -3   4       76.57       98.35     14.20 o 
   4  -3   4     3162.59     3308.26    338.64 o 
   5  -3   4        1.53        6.24      9.68 o 
   6  -3   4      801.51      771.22    100.33 o 
   7  -3   4      246.11      219.57     49.99 o 
   8  -3   4      526.41      501.72     84.77 o 
 -10  -2   4      451.22      403.07     92.83 o 
  -9  -2   4        8.66       28.43     25.11 o 
  -8  -2   4     1527.51     1546.47    258.44 o 
  -7  -2   4      286.80      298.16     39.94 o 
  -6  -2   4     2257.41     2261.58    105.53 o 
  -5  -2   4      858.60     1083.66    150.68 o 
  -4  -2   4      845.33     1027.08    120.80 o 
  -3  -2   4     2499.75     2398.86     82.14 o 
  -2  -2   4      213.62      195.23     23.96 o 
  -1  -2   4     3895.09     3930.24    135.20 o 
   0  -2   4        7.01        6.28      3.57 o 
   1  -2   4     5252.62     5308.25    118.07 o 
   2  -2   4       52.84       49.11      9.33 o 
   3  -2   4     2563.71     2616.67    139.95 o 
   4  -2   4     1538.28     1754.29    132.55 o 
   5  -2   4     1608.27     1567.48     71.47 o 
   6  -2   4     2193.88     2007.37    140.24 o 
   7  -2   4      656.18      672.35    130.10 o 
   8  -2   4      853.03      967.11    113.69 o 
 -10  -1   4      288.12      254.18    115.22 o 
  -9  -1   4      645.95      671.82    107.30 o 
  -8  -1   4      992.55     1029.65    265.77 o 
  -7  -1   4      348.11      356.51     46.56 o 
  -6  -1   4     2813.76     3301.30    291.32 o 
  -5  -1   4       45.80       52.32     11.13 o 
  -4  -1   4     5981.78     6091.83    159.78 o 
  -3  -1   4       13.11       14.99      4.94 o 
  -2  -1   4     5986.64     5868.12    204.27 o 
  -1  -1   4      224.13      246.57     18.66 o 
   0  -1   4     5720.98     5643.51     96.46 o 
   1  -1   4     1050.65     1057.02     36.13 o 
   2  -1   4     4346.10     4367.07     78.37 o 
   3  -1   4     2905.58     3004.83    121.15 o 
   4  -1   4     1726.29     1818.41     74.20 o 
   5  -1   4     2364.04     2320.07    110.62 o 
   6  -1   4      206.13      186.60     32.40 o 
   7  -1   4     1152.61     1253.84     80.95 o 
   8  -1   4       17.49        2.35     21.27 o 
 -10   0   4      215.72      271.40     55.49 o 
  -9   0   4      720.61      699.37    135.23 o 
  -8   0   4      555.59      608.23     62.46 o 
  -7   0   4     1027.05     1214.01    144.36 o 
  -6   0   4        6.50        8.26      7.49 o 
  -5   0   4     3365.87     3575.27    141.64 o 
  -4   0   4      121.52      145.21     20.62 o 
  -3   0   4     2924.54     2757.28    110.53 o 
  -2   0   4     2362.10     2360.59    129.80 o 
  -1   0   4     1156.72     1158.14     35.89 o 
   0   0   4     6200.12     6189.97     92.10 o 
   1   0   4     1026.25     1003.80     37.53 o 
   2   0   4     3933.58     3864.30     77.86 o 
   3   0   4        1.46        4.42      4.66 o 
   4   0   4     4000.91     4129.28    119.14 o 
   5   0   4        6.05        8.01     10.38 o 
   6   0   4     1294.47     1320.67     88.50 o 
   7   0   4      305.00      259.92     41.41 o 
   8   0   4      587.92      542.48     65.66 o 
 -10   1   4      526.29      498.70    174.24 o 
  -9   1   4       64.17       78.58     51.55 o 
  -8   1   4      835.13     1096.01    109.20 o 
  -7   1   4     1161.50     1260.58     80.38 o 
  -6   1   4     2473.26     2645.10     94.16 o 
  -5   1   4     1847.48     1856.44     63.87 o 
  -4   1   4      732.78      670.02     35.58 o 
  -3   1   4     6160.79     6729.79    442.13 o 
  -2   1   4      263.66      261.34     30.70 o 
  -1   1   4     6352.01     6124.63    140.77 o 
   0   1   4      543.65      614.44     30.24 o 
   1   1   4     1921.73     1794.43     64.57 o 
   2   1   4       14.58       12.00      6.16 o 
   3   1   4     2645.49     2622.03     92.63 o 
   4   1   4       54.01       36.77     14.08 o 
   5   1   4      803.07      718.66     75.63 o 
   6   1   4      869.77      890.77     75.28 o 
   7   1   4      430.37      399.15     54.47 o 
   8   1   4      529.06      454.63     65.43 o 
  -9   2   4      710.94      876.13     96.07 o 
  -8   2   4      633.09      720.95     56.75 o 
  -7   2   4      528.73      533.44     47.69 o 
  -6   2   4     2140.94     2031.68     89.90 o 
  -5   2   4      212.17      234.60     27.49 o 
  -4   2   4     4819.13     4953.24    233.26 o 
  -3   2   4       31.56       47.99     12.77 o 
  -2   2   4     4506.67     4300.92    114.19 o 
  -1   2   4      254.77      192.24     28.82 o 
   0   2   4     1995.64     1937.59     94.43 o 
   1   2   4     1950.11     1940.14     58.90 o 
   2   2   4     2371.05     2278.57     78.40 o 
   3   2   4     1627.95     1660.95     76.61 o 
   4   2   4      628.51      618.73     59.05 o 
   5   2   4     1583.36     1568.37     84.78 o 
   6   2   4       13.51       21.70     13.87 o 
   7   2   4     1211.99     1167.97    114.36 o 
  -9   3   4      852.81     1129.17    108.41 o 
  -8   3   4       93.96      115.58     35.05 o 
  -7   3   4     1737.53     1758.20    163.30 o 
  -6   3   4      247.83      223.28     36.03 o 
  -5   3   4     1757.63     1741.46     83.92 o 
  -4   3   4       30.26       35.42     13.59 o 
  -3   3   4     2210.67     2010.19    103.37 o 
  -2   3   4      599.65      558.18     51.83 o 
  -1   3   4     1094.33     1031.16     60.85 o 
   0   3   4     1871.85     1875.90    141.06 o 
   1   3   4      379.39      432.43     43.20 o 
   2   3   4     1096.29     1129.28    106.50 o 
   3   3   4       41.14       26.55     15.10 o 
   4   3   4     1447.03     1469.87     84.10 o 
   5   3   4      143.96      117.99     27.37 o 
   6   3   4     1358.59     1254.71     95.03 o 
   7   3   4       66.11       67.90     21.26 o 
  -9   4   4         .63       30.23     22.12 o 
  -8   4   4      467.10      473.06     75.14 o 
  -7   4   4      281.72      281.57     57.74 o 
  -6   4   4      487.35      508.42     58.01 o 
  -5   4   4     1713.14     1657.50    105.61 o 
  -4   4   4      437.22      471.87     70.73 o 
  -3   4   4     3246.49     3010.55    156.47 o 
  -2   4   4        7.44       12.50     13.37 o 
  -1   4   4     3760.82     3661.10    306.06 o 
   0   4   4      227.71      202.12     33.92 o 
   1   4   4     2812.12     2770.39    207.39 o 
   2   4   4      408.81      386.99     60.45 o 
   3   4   4     2088.16     1988.69    158.02 o 
   4   4   4      118.97      127.41     34.77 o 
   5   4   4      682.82      666.88     89.71 o 
   6   4   4      287.79      285.85     56.59 o 
  -8   5   4      548.31      455.14     76.38 o 
  -7   5   4      337.33      361.58     66.98 o 
  -6   5   4      955.68      795.34     97.04 o 
  -5   5   4      181.28      190.04     34.66 o 
  -4   5   4     1847.34     1864.09    203.93 o 
  -3   5   4       52.57       47.35     19.39 o 
  -2   5   4     1928.12     1976.86    144.57 o 
  -1   5   4      198.89      193.25     39.74 o 
   0   5   4     2304.20     2348.45    157.80 o 
   1   5   4      318.88      328.00     43.36 o 
   2   5   4      732.89      784.17    223.67 o 
   3   5   4      735.75      749.51     91.92 o 
   4   5   4      181.66      158.68     44.39 o 
   5   5   4      925.97     1048.08    148.68 o 
  -8   6   4         .93       14.05     29.58 o 
  -7   6   4      851.64      780.75    106.55 o 
  -6   6   4       40.64       43.75     22.63 o 
  -5   6   4     1227.66     1239.42    125.36 o 
  -4   6   4      187.81      179.75     45.84 o 
  -3   6   4     1223.17     1252.23    158.03 o 
  -2   6   4      734.37      863.71    164.29 o 
  -1   6   4      992.91     1065.58    170.28 o 
   0   6   4      849.39      968.72    125.61 o 
   1   6   4      149.65      180.59     45.49 o 
   2   6   4      861.08      926.09    167.45 o 
   3   6   4         .08        2.90     21.03 o 
   4   6   4      502.36      494.53     92.71 o 
  -6   7   4      500.48      474.29     86.61 o 
  -5   7   4      354.98      338.66     66.21 o 
  -4   7   4      308.75      258.71     56.76 o 
  -3   7   4      730.29      735.35    101.84 o 
  -2   7   4       34.89       35.53     26.12 o 
  -1   7   4     1165.76     1404.20    178.79 o 
   0   7   4       34.46       22.72     23.56 o 
   1   7   4      946.69      957.54    191.15 o 
   2   7   4      349.35      399.71    104.80 o 
  -4   8   4      717.63      638.01    198.93 o 
  -3   8   4         .36       -2.00     26.11 o 
  -2   8   4      969.84     1086.42    129.36 o 
  -1   8   4        6.28       -7.05     27.00 o 
  -3 -10   5      841.69      939.89    173.69 o 
  -2 -10   5       10.26       50.01     21.47 o 
  -1 -10   5     1148.83     1182.27    114.04 o 
   0 -10   5        1.37       -9.55     15.72 o 
   1 -10   5      718.08      685.32    123.69 o 
   2 -10   5      440.22      408.34     56.99 o 
   3 -10   5     1270.81     1248.88    101.69 o 
   4 -10   5      377.40      470.46     67.65 o 
  -5  -9   5       15.58       -8.83     23.17 o 
  -4  -9   5      688.65      789.47     95.72 o 
  -3  -9   5      277.27      341.09     76.34 o 
  -2  -9   5      992.51     1127.39    104.77 o 
  -1  -9   5      807.82      722.86     87.12 o 
   0  -9   5     1213.84     1311.86    181.01 o 
   1  -9   5      828.86      800.26     72.73 o 
   2  -9   5      554.86      479.27     58.71 o 
   3  -9   5     1131.35     1233.96    135.80 o 
   4  -9   5       89.21       61.55     42.83 o 
   5  -9   5     1264.62     1301.57    146.96 o 
  -6  -8   5        4.32        3.70     20.24 o 
  -5  -8   5      739.87      671.04     92.50 o 
  -4  -8   5      758.04      821.41     72.92 o 
  -3  -8   5     1220.95     1213.09     75.06 o 
  -2  -8   5      806.19      850.17     87.27 o 
  -1  -8   5      304.17      266.50     56.08 o 
   0  -8   5     1153.82     1132.11     68.90 o 
   1  -8   5         .19        6.61     11.90 o 
   2  -8   5     1759.38     1701.63    131.64 o 
   3  -8   5        9.71         .56     11.22 o 
   4  -8   5     1059.61     1073.70    117.54 o 
   5  -8   5      255.27      273.47     42.76 o 
   6  -8   5      559.82      626.47     70.70 o 
  -7  -7   5      597.37      540.73     87.88 o 
  -6  -7   5      263.56      232.41     67.30 o 
  -5  -7   5     1544.28     1701.80    189.69 o 
  -4  -7   5       77.75       99.54     23.67 o 
  -3  -7   5     2236.27     2279.18    251.76 o 
  -2  -7   5       40.62       34.58     12.35 o 
  -1  -7   5     2897.93     2827.27    158.53 o 
   0  -7   5       51.27       49.82     15.28 o 
   1  -7   5     1996.63     1975.10    111.00 o 
   2  -7   5      353.84      354.84     44.52 o 
   3  -7   5     1859.88     1898.29    155.60 o 
   4  -7   5      450.52      444.08     66.83 o 
   5  -7   5      596.46      644.58     84.85 o 
   6  -7   5      954.37     1066.51    125.31 o 
   7  -7   5      107.78       52.09     23.92 o 
  -8  -6   5      712.37      613.21    103.36 o 
  -7  -6   5      300.45      284.71     60.52 o 
  -6  -6   5     1342.97     1278.04    122.31 o 
  -5  -6   5       87.24       73.70     20.48 o 
  -4  -6   5     2501.15     2377.01     97.47 o 
  -3  -6   5       39.24       31.59     11.46 o 
  -2  -6   5     2281.37     2273.64     86.44 o 
  -1  -6   5      835.23      811.66     42.76 o 
   0  -6   5     1368.89     1402.44     51.32 o 
   1  -6   5     1760.37     1671.94     72.21 o 
   2  -6   5      490.29      544.13     50.62 o 
   3  -6   5     1550.08     1583.89    110.05 o 
   4  -6   5       48.35       56.58     18.47 o 
   5  -6   5     2690.24     2993.95    196.13 o 
   6  -6   5       15.02       26.28     20.28 o 
   7  -6   5     1012.49     1017.57    116.88 o 
  -9  -5   5      558.00      426.50    211.43 o 
  -8  -5   5        5.00       -7.45     18.09 o 
  -7  -5   5      811.99      764.82     95.02 o 
  -6  -5   5       79.40       72.42     18.86 o 
  -5  -5   5     1200.56     1202.52     86.41 o 
  -4  -5   5     1201.53     1146.52     64.19 o 
  -3  -5   5     1788.78     1802.72     76.52 o 
  -2  -5   5     1507.23     1387.17     47.65 o 
  -1  -5   5      158.61      170.68     19.38 o 
   0  -5   5     2899.46     2899.66     87.32 o 
   1  -5   5       18.46       13.13      7.45 o 
   2  -5   5     3086.23     3219.74    180.04 o 
   3  -5   5       82.79       70.89     18.98 o 
   4  -5   5     2135.51     2352.05    144.55 o 
   5  -5   5       82.99      106.72     23.94 o 
   6  -5   5      837.43      716.90    140.75 o 
   7  -5   5      580.94      609.96     90.35 o 
   8  -5   5      484.43      463.99    145.23 o 
  -9  -4   5      122.29       59.78     51.15 o 
  -8  -4   5      445.33      362.65     66.04 o 
  -7  -4   5      834.49      873.53    205.06 o 
  -6  -4   5      370.29      369.66     50.45 o 
  -5  -4   5     2300.66     2203.22     91.03 o 
  -4  -4   5      172.57      170.08     27.35 o 
  -3  -4   5     2592.00     2381.34     84.18 o 
  -2  -4   5     2005.63     1965.49     79.82 o 
  -1  -4   5     9847.78    10191.26    183.28 o 
   0  -4   5      580.73      567.06     29.28 o 
   1  -4   5     3393.41     3346.45    213.65 o 
   2  -4   5     1904.41     2204.68    135.27 o 
   3  -4   5     2059.00     2038.48    102.85 o 
   4  -4   5     2050.08     2391.44    193.11 o 
   5  -4   5     1146.88     1078.33    153.48 o 
   6  -4   5     1299.11     1321.05    247.42 o 
   7  -4   5      247.73      235.80     64.53 o 
   8  -4   5      821.54      795.65    232.93 o 
 -10  -3   5      525.44      422.59     99.58 o 
  -9  -3   5      163.34      133.59     47.89 o 
  -8  -3   5      837.16      826.13    212.02 o 
  -7  -3   5       35.25       39.99     19.52 o 
  -6  -3   5     2107.69     2159.52    134.21 o 
  -5  -3   5        2.44        6.84      7.75 o 
  -4  -3   5     4840.15     5015.75    127.28 o 
  -3  -3   5       75.49       63.00     15.95 o 
  -2  -3   5     9486.87     9647.65    458.17 o 
  -1  -3   5       39.72       27.23      7.57 o 
   0  -3   5     2899.76     2835.05    130.59 o 
   1  -3   5     3083.71     3214.58    141.44 o 
   2  -3   5     2184.75     2384.07    101.81 o 
   3  -3   5     1957.97     2037.37    121.91 o 
   4  -3   5      229.57      279.12     26.45 o 
   5  -3   5     1024.64     1004.71     95.78 o 
   6  -3   5       76.15       42.72     29.41 o 
   7  -3   5      911.40      771.34     99.76 o 
   8  -3   5      195.94      164.19     61.03 o 
 -10  -2   5       19.36       21.73     25.19 o 
  -9  -2   5      632.32      718.66    221.08 o 
  -8  -2   5      194.37      186.22     71.84 o 
  -7  -2   5     2226.36     2279.96    193.46 o 
  -6  -2   5      184.67      172.62     30.17 o 
  -5  -2   5     1891.18     1907.56     81.67 o 
  -4  -2   5     1320.90     1591.98    125.67 o 
  -3  -2   5     1293.91     1171.32     96.48 o 
  -2  -2   5     4015.99     3879.96    169.45 o 
  -1  -2   5      446.75      441.40     25.50 o 
   0  -2   5     4477.47     4399.79     96.59 o 
   1  -2   5       30.57       31.20      7.77 o 
   2  -2   5     2731.60     2810.42     67.40 o 
   3  -2   5      419.13      459.00     30.08 o 
   4  -2   5     1218.09     1371.57     79.10 o 
   5  -2   5      598.05      590.21     54.92 o 
   6  -2   5      858.02      929.33     67.04 o 
   7  -2   5      369.14      436.05     82.41 o 
   8  -2   5      379.04      337.80     78.34 o 
 -10  -1   5      767.26      816.04    239.13 o 
  -9  -1   5      339.54      379.41     66.73 o 
  -8  -1   5     1458.70     1572.76    159.65 o 
  -7  -1   5      591.92      579.81     64.91 o 
  -6  -1   5      548.01      609.89     99.31 o 
  -5  -1   5     2516.64     2719.90    107.26 o 
  -4  -1   5      644.93      673.90     34.71 o 
  -3  -1   5     2462.72     2442.14    183.69 o 
  -2  -1   5         .55        -.39      4.05 o 
  -1  -1   5     4492.52     4482.23    152.83 o 
   0  -1   5      706.47      679.61     31.21 o 
   1  -1   5     3581.41     3561.96     76.54 o 
   2  -1   5     1943.91     1991.85     75.44 o 
   3  -1   5     1526.20     1563.70     52.99 o 
   4  -1   5     2637.73     2582.44     95.83 o 
   5  -1   5      560.94      598.40     57.29 o 
   6  -1   5     1696.66     1829.87     93.11 o 
   7  -1   5       59.39       61.96     18.84 o 
   8  -1   5      978.01      999.89    125.34 o 
 -10   0   5      496.12      561.95     85.46 o 
  -9   0   5      178.49      211.04     44.71 o 
  -8   0   5     1037.88     1145.07    189.49 o 
  -7   0   5        3.26         .64     10.07 o 
  -6   0   5     1655.89     1781.33     66.62 o 
  -5   0   5      166.77      208.48     25.08 o 
  -4   0   5     2884.08     2962.76    170.71 o 
  -3   0   5      451.88      478.92     41.15 o 
  -2   0   5     4165.95     4330.26    228.83 o 
  -1   0   5      727.94      691.96     30.85 o 
   0   0   5     2639.19     2603.09     64.99 o 
   1   0   5     4027.02     4087.67     94.98 o 
   2   0   5     1890.83     1834.04     58.59 o 
   3   0   5     2362.00     2214.34     86.24 o 
   4   0   5      101.25       95.70     21.80 o 
   5   0   5     1385.59     1432.02     79.36 o 
   6   0   5        4.66        3.51     11.51 o 
   7   0   5      600.30      605.32     68.33 o 
 -10   1   5       25.42      110.20     75.60 o 
  -9   1   5      752.20      831.66     97.80 o 
  -8   1   5       24.14       27.02     15.61 o 
  -7   1   5     1600.82     1881.56    117.00 o 
  -6   1   5      310.37      330.14     34.82 o 
  -5   1   5     1892.88     1953.28     79.45 o 
  -4   1   5      903.76      938.23     67.46 o 
  -3   1   5      568.49      580.14     37.84 o 
  -2   1   5     3823.71     3524.27    103.71 o 
  -1   1   5      301.47      253.63     17.82 o 
   0   1   5     5087.24     5218.63    203.07 o 
   1   1   5       17.00       25.04      8.33 o 
   2   1   5     1876.43     1881.49     61.41 o 
   3   1   5     1295.51     1316.83     69.12 o 
   4   1   5     2108.64     2115.86     94.00 o 
   5   1   5      612.15      575.46     61.33 o 
   6   1   5      514.95      555.27     64.22 o 
   7   1   5      494.65      515.35     66.46 o 
  -9   2   5      306.77      303.49     59.79 o 
  -8   2   5      786.45      841.98     74.56 o 
  -7   2   5     1028.11     1069.53     75.62 o 
  -6   2   5      144.84      136.49     27.12 o 
  -5   2   5     3689.63     3565.92    121.41 o 
  -4   2   5      198.83      211.70     34.12 o 
  -3   2   5     3082.25     3010.08    105.66 o 
  -2   2   5        1.11       -4.49      7.09 o 
  -1   2   5     2868.62     2649.25    102.11 o 
   0   2   5      155.74      153.74     25.86 o 
   1   2   5     2889.14     2843.70    111.88 o 
   2   2   5      853.59      813.99     56.03 o 
   3   2   5     2548.22     2340.16    120.46 o 
   4   2   5      510.98      549.71     58.36 o 
   5   2   5      357.46      266.31     40.03 o 
   6   2   5      803.67      820.57     96.96 o 
   7   2   5       20.03       22.01     19.74 o 
  -9   3   5      131.46      105.18     45.01 o 
  -8   3   5     1183.14     1256.80     98.10 o 
  -7   3   5       31.64       34.29     14.99 o 
  -6   3   5     2299.84     2232.70    136.22 o 
  -5   3   5       15.46        3.46     10.87 o 
  -4   3   5     1081.02     1205.45     77.82 o 
  -3   3   5     1046.54     1006.38     69.74 o 
  -2   3   5     2921.12     2919.83    108.56 o 
  -1   3   5      525.78      546.72     54.00 o 
   0   3   5     1371.18     1386.07    154.51 o 
   1   3   5     1318.41     1200.59     90.56 o 
   2   3   5      525.97      501.40     69.74 o 
   3   3   5     1494.91     1474.96    104.03 o 
   4   3   5         .85       -4.87     14.37 o 
   5   3   5     1078.79      933.98    136.20 o 
   6   3   5       78.36       67.14     29.88 o 
  -9   4   5      608.80      675.32     91.71 o 
  -8   4   5        3.32       -5.24     22.39 o 
  -7   4   5     1007.72      973.88    107.58 o 
  -6   4   5      190.98      193.88     42.65 o 
  -5   4   5     1043.15     1168.36     94.51 o 
  -4   4   5      954.91     1018.26     94.25 o 
  -3   4   5     1239.10     1220.50    216.58 o 
  -2   4   5      650.95      662.54     92.02 o 
  -1   4   5       79.77       85.78     24.15 o 
   0   4   5     1539.24     1431.67     78.36 o 
   1   4   5        4.11       -9.39     13.08 o 
   2   4   5     1087.94     1067.41    233.93 o 
   3   4   5      158.83       83.47     33.27 o 
   4   4   5      702.20      601.65     85.04 o 
   5   4   5      433.54      468.08     77.32 o 
  -8   5   5      685.17      852.92    110.74 o 
  -7   5   5      550.89      522.10     84.74 o 
  -6   5   5      224.62      246.40     53.38 o 
  -5   5   5     1495.59     1529.59     97.53 o 
  -4   5   5        8.95       21.35     13.95 o 
  -3   5   5     1566.51     1697.15    151.37 o 
  -2   5   5      144.46      171.59     34.99 o 
  -1   5   5     1153.32     1102.91    154.22 o 
   0   5   5      499.30      540.16     61.08 o 
   1   5   5     1104.56     1263.81    276.21 o 
   2   5   5      514.73      563.90     82.69 o 
   3   5   5      713.37      746.92    100.04 o 
   4   5   5      684.00      715.58    172.06 o 
  -7   6   5       20.06       83.75     33.05 o 
  -6   6   5      851.16      746.48    106.66 o 
  -5   6   5         .74       -7.14     19.28 o 
  -4   6   5      680.07      642.41     71.98 o 
  -3   6   5      334.74      361.93     52.46 o 
  -2   6   5      978.22     1024.38    156.92 o 
  -1   6   5      561.01      593.62     66.38 o 
   0   6   5      739.77      797.12    176.80 o 
   1   6   5      503.60      528.22    169.13 o 
   2   6   5      175.78      139.10     86.11 o 
   3   6   5      779.14      947.68    257.85 o 
  -5   7   5      565.28      444.26     74.68 o 
  -4   7   5      781.35      724.21    103.15 o 
  -3   7   5      525.04      517.59     84.19 o 
  -2   7   5      592.64      603.99     71.86 o 
  -1   7   5       12.75       11.52     19.59 o 
   0   7   5      953.65     1064.47    173.97 o 
  -3 -10   6      264.15      254.30     46.64 o 
  -2 -10   6      581.41      645.52     86.34 o 
  -1 -10   6         .70        7.66     16.78 o 
   0 -10   6      682.32      792.23    112.63 o 
   1 -10   6      166.86      138.86     37.18 o 
   2 -10   6      577.80      601.04     90.55 o 
   3 -10   6      428.16      448.36     62.59 o 
   4 -10   6      407.73      436.86     61.86 o 
  -5  -9   6      654.92      606.30     88.21 o 
  -4  -9   6       14.56       15.27     16.35 o 
  -3  -9   6      639.60      679.82     87.06 o 
  -2  -9   6      202.69      228.24     47.25 o 
  -1  -9   6     1350.08     1443.53    111.60 o 
   0  -9   6      829.19      745.35     90.32 o 
   1  -9   6     1564.72     1674.02    256.57 o 
   2  -9   6      983.44      984.75     85.99 o 
   3  -9   6      281.27      276.59     48.85 o 
   4  -9   6     1869.56     2038.82    284.31 o 
   5  -9   6      126.35      109.86     26.48 o 
  -6  -8   6      870.91      871.97    107.63 o 
  -5  -8   6       70.86       91.70     23.21 o 
  -4  -8   6      641.86      703.41     90.57 o 
  -3  -8   6      681.31      620.24     61.99 o 
  -2  -8   6     1074.30     1096.43    121.96 o 
  -1  -8   6     1073.62     1170.26    161.12 o 
   0  -8   6      639.16      652.93     85.49 o 
   1  -8   6     1262.84     1294.11     74.87 o 
   2  -8   6        7.92         .71     11.16 o 
   3  -8   6     1914.67     1996.99    325.34 o 
   4  -8   6       13.64       13.53     13.01 o 
   5  -8   6      408.48      406.76     54.04 o 
   6  -8   6      163.22      160.99     31.69 o 
  -7  -7   6      518.62      503.07     82.58 o 
  -6  -7   6      751.42      724.00     94.22 o 
  -5  -7   6      368.06      320.61     46.47 o 
  -4  -7   6     1736.98     1703.49    117.77 o 
  -3  -7   6      227.82      213.09     34.81 o 
  -2  -7   6     2255.58     2282.96     94.40 o 
  -1  -7   6        5.34         .89      9.54 o 
   0  -7   6     2418.26     2353.83    106.17 o 
   1  -7   6      255.59      237.80     34.84 o 
   2  -7   6     2249.11     2175.16    374.66 o 
   3  -7   6      524.52      538.69     66.69 o 
   4  -7   6      813.78      796.29     70.92 o 
   5  -7   6      950.71     1057.33     81.73 o 
   6  -7   6      246.97      254.86     52.10 o 
   7  -7   6      696.73      665.77     94.11 o 
  -8  -6   6      282.61      304.02     75.08 o 
  -7  -6   6     1309.97     1209.44    204.93 o 
  -6  -6   6      209.66      214.59     37.39 o 
  -5  -6   6     1209.85     1236.45     77.22 o 
  -4  -6   6       13.02        9.53      9.47 o 
  -3  -6   6     1843.58     1833.14     83.22 o 
  -2  -6   6       73.72       67.47     17.35 o 
  -1  -6   6     1988.10     1993.15     80.63 o 
   0  -6   6      546.17      566.26     34.55 o 
   1  -6   6     2096.17     2213.19    154.48 o 
   2  -6   6     1044.29     1143.49    155.85 o 
   3  -6   6      640.39      656.38     58.90 o 
   4  -6   6     1969.29     2013.94    242.79 o 
   5  -6   6       64.88       87.23     20.15 o 
   6  -6   6     1745.78     1962.84    288.61 o 
   7  -6   6        3.49       -5.19     21.05 o 
  -9  -5   6      130.08      121.95     51.90 o 
  -8  -5   6      719.03      734.70     99.79 o 
  -7  -5   6        6.94       15.05     14.07 o 
  -6  -5   6     1449.52     1462.35     83.03 o 
  -5  -5   6      491.28      499.86     55.44 o 
  -4  -5   6     2370.31     2176.18     91.75 o 
  -3  -5   6     1106.24      983.51     84.91 o 
  -2  -5   6     1858.33     1717.81    124.06 o 
  -1  -5   6     1790.43     1833.39     58.78 o 
   0  -5   6      523.85      523.33     31.05 o 
   1  -5   6     3047.62     3196.00    183.84 o 
   2  -5   6       39.92       44.93     13.55 o 
   3  -5   6     2839.20     3135.15    242.59 o 
   4  -5   6       12.04        3.12      9.65 o 
   5  -5   6      769.41      676.81     87.71 o 
   6  -5   6      412.52      499.87     81.13 o 
   7  -5   6      258.40      240.46     83.94 o 
  -9  -4   6      484.49      449.84    129.23 o 
  -8  -4   6      205.31      181.85     45.95 o 
  -7  -4   6     1176.16     1123.04     80.74 o 
  -6  -4   6      595.51      599.96     61.86 o 
  -5  -4   6      611.17      570.68     57.11 o 
  -4  -4   6     1759.42     1613.79     76.29 o 
  -3  -4   6      105.93      106.88     22.32 o 
  -2  -4   6     1878.29     1978.43    153.45 o 
  -1  -4   6      204.05      246.23     20.07 o 
   0  -4   6     3848.55     3660.56    233.34 o 
   1  -4   6       95.98      101.72     15.59 o 
   2  -4   6     1514.71     1647.95     63.23 o 
   3  -4   6     1123.94     1284.26     95.31 o 
   4  -4   6     1101.17     1301.30    156.69 o 
   5  -4   6     2190.35     2355.95    444.14 o 
   6  -4   6      955.22      817.30    100.78 o 
   7  -4   6      971.93     1034.53    155.13 o 
  -9  -3   6      639.64      592.99    110.01 o 
  -8  -3   6      466.79      497.50     98.26 o 
  -7  -3   6     1433.30     1458.95    162.65 o 
  -6  -3   6       30.66       38.00     13.04 o 
  -5  -3   6     3524.52     3560.35    207.37 o 
  -4  -3   6       49.97       61.90     17.42 o 
  -3  -3   6     3838.94     3561.08    224.98 o 
  -2  -3   6      709.94      714.27     50.04 o 
  -1  -3   6     3119.10     3021.48     68.56 o 
   0  -3   6     1204.29     1188.09     43.31 o 
   1  -3   6     1615.56     1565.60     55.49 o 
   2  -3   6     2836.46     2997.38     99.36 o 
   3  -3   6     1413.25     1604.20     67.60 o 
   4  -3   6     2205.43     2434.41     99.33 o 
   5  -3   6      296.85      258.29     50.73 o 
   6  -3   6     1203.75     1118.88    111.99 o 
   7  -3   6       47.91       32.49     26.38 o 
 -10  -2   6      349.94      348.04     66.05 o 
  -9  -2   6      107.74       99.57     46.81 o 
  -8  -2   6      365.78      463.83     59.42 o 
  -7  -2   6       43.21       47.83     15.52 o 
  -6  -2   6     1807.38     1903.38    129.67 o 
  -5  -2   6      138.99      144.31     27.94 o 
  -4  -2   6     1730.77     1815.82    174.79 o 
  -3  -2   6     2046.45     1896.65     74.14 o 
  -2  -2   6     1635.22     1618.55     67.59 o 
  -1  -2   6     4736.06     4747.55    126.44 o 
   0  -2   6     1250.15     1162.12     44.14 o 
   1  -2   6     3564.24     3519.89     80.63 o 
   2  -2   6       90.83       94.95     16.05 o 
   3  -2   6     3215.66     3251.50    126.66 o 
   4  -2   6         .44        8.98      9.82 o 
   5  -2   6     1271.53     1435.56     80.25 o 
   6  -2   6      289.92      260.07     51.91 o 
   7  -2   6      567.82      576.13    114.47 o 
 -10  -1   6       51.71       65.79     54.43 o 
  -9  -1   6      464.87      523.91     79.90 o 
  -8  -1   6      845.81      871.87     78.18 o 
  -7  -1   6     1832.68     1878.41    107.94 o 
  -6  -1   6     1109.53     1270.74     76.48 o 
  -5  -1   6      812.74      843.96     43.57 o 
  -4  -1   6     4128.98     4389.61    266.60 o 
  -3  -1   6      421.20      440.42     33.84 o 
  -2  -1   6     4310.67     4367.40    216.67 o 
  -1  -1   6        2.15        8.24      5.33 o 
   0  -1   6     1879.14     1850.12     58.33 o 
   1  -1   6      390.70      382.95     32.46 o 
   2  -1   6     1409.61     1421.65     92.32 o 
   3  -1   6      277.00      291.01     39.03 o 
   4  -1   6      298.89      300.30     40.36 o 
   5  -1   6     1145.15     1157.55     80.09 o 
   6  -1   6      403.47      403.37     50.65 o 
   7  -1   6      745.78      774.74    105.99 o 
  -9   0   6      607.20      800.68    137.93 o 
  -8   0   6      465.72      593.19     65.27 o 
  -7   0   6     1221.45     1424.60    167.86 o 
  -6   0   6       89.06      113.05     19.16 o 
  -5   0   6     3193.36     3445.40    292.10 o 
  -4   0   6       11.24       14.05      7.82 o 
  -3   0   6     4325.59     4530.77    341.75 o 
  -2   0   6      176.43      161.02     19.11 o 
  -1   0   6     2436.76     2347.50     92.25 o 
   0   0   6     1818.99     1838.09     70.45 o 
   1   0   6     1509.27     1444.51     55.00 o 
   2   0   6     2260.88     2119.07     68.75 o 
   3   0   6      736.98      734.94     60.87 o 
   4   0   6     1853.23     1813.58    132.93 o 
   5   0   6       82.60       92.09     21.69 o 
   6   0   6     1317.72     1279.46     89.08 o 
   7   0   6       48.56       39.61     34.75 o 
 -10   1   6      571.05      641.89    148.31 o 
  -9   1   6       15.53       -9.68     20.83 o 
  -8   1   6      892.39      990.77    107.14 o 
  -7   1   6       11.75       17.44     12.97 o 
  -6   1   6     1021.63     1032.51     71.09 o 
  -5   1   6       18.36       20.57     11.50 o 
  -4   1   6      899.14      805.53     59.23 o 
  -3   1   6      663.30      663.37     57.47 o 
  -2   1   6      530.02      485.45     49.27 o 
  -1   1   6     2907.72     2733.89     96.77 o 
   0   1   6      326.35      328.68     26.39 o 
   1   1   6     2164.55     2012.52    133.90 o 
   2   1   6       12.72        6.97      8.49 o 
   3   1   6     1363.28     1405.83     98.13 o 
   4   1   6      318.65      293.08     41.63 o 
   5   1   6     1508.17     1581.89     90.45 o 
   6   1   6       67.25       83.95     25.11 o 
  -9   2   6      387.29      462.86     87.51 o 
  -8   2   6      305.55      270.86     54.90 o 
  -7   2   6      443.21      501.19     58.41 o 
  -6   2   6     1350.19     1311.54     80.93 o 
  -5   2   6      390.01      358.88     47.79 o 
  -4   2   6     3788.58     3895.26    157.20 o 
  -3   2   6      365.40      343.56     46.02 o 
  -2   2   6     3962.45     3908.45    126.64 o 
  -1   2   6       50.26       53.28     16.30 o 
   0   2   6     3102.27     2944.68    251.65 o 
   1   2   6      703.03      699.09     73.03 o 
   2   2   6     1989.41     1880.28    182.18 o 
   3   2   6      379.76      336.58     58.68 o 
   4   2   6      528.41      496.37    104.70 o 
   5   2   6      329.18      301.77     58.26 o 
   6   2   6       82.16       85.33     34.47 o 
  -8   3   6      189.14      260.86     41.28 o 
  -7   3   6      938.02     1029.28     85.26 o 
  -6   3   6       42.01       46.82     18.03 o 
  -5   3   6     1492.25     1568.96     91.49 o 
  -4   3   6       14.38       13.29     11.14 o 
  -3   3   6     1122.42     1195.03     84.16 o 
  -2   3   6      465.63      501.16     56.51 o 
  -1   3   6     2353.41     2194.20    167.90 o 
   0   3   6      463.20      442.81     51.72 o 
   1   3   6      817.87      831.58    117.04 o 
   2   3   6     1012.93      951.36    253.92 o 
   3   3   6      180.45      175.49     41.85 o 
   4   3   6     1342.95     1383.60    371.13 o 
   5   3   6      106.22       57.77     27.90 o 
  -8   4   6      796.95      950.56    112.70 o 
  -7   4   6       76.99       70.27     23.55 o 
  -6   4   6     1120.65     1144.11    107.29 o 
  -5   4   6      166.08      163.86     34.76 o 
  -4   4   6      938.57     1046.65     86.40 o 
  -3   4   6      732.27      696.12     71.69 o 
  -2   4   6     1047.81     1011.27    207.77 o 
  -1   4   6      846.05      875.60    106.58 o 
   0   4   6      143.21      201.12     38.05 o 
   1   4   6     1445.30     1551.25    486.14 o 
   2   4   6         .19        3.81     18.33 o 
   3   4   6      772.81      644.44     91.83 o 
   4   4   6       81.95       46.13     24.20 o 
  -7   5   6      349.81      465.31     81.34 o 
  -6   5   6      407.11      443.97     80.76 o 
  -5   5   6      129.24      153.24     33.51 o 
  -4   5   6     1096.10     1274.82     94.85 o 
  -3   5   6       65.47      104.64     27.34 o 
  -2   5   6     1435.06     1563.65    207.01 o 
  -1   5   6        7.48       20.87     15.06 o 
   0   5   6     1285.51     1338.05    293.41 o 
   1   5   6      349.73      355.77     71.13 o 
   2   5   6     1176.24     1206.88    234.78 o 
   3   5   6      265.58      316.65     86.12 o 
  -6   6   6       25.06       30.65     23.43 o 
  -5   6   6      865.77      861.86    114.29 o 
  -4   6   6         .28       -3.95     17.49 o 
  -3   6   6      606.24      685.99     75.70 o 
  -2   6   6       84.58       99.23     23.86 o 
  -1   6   6      553.75      562.10     95.48 o 
   0   6   6      205.23      169.99     49.98 o 
   1   6   6      336.16      292.49    144.39 o 
  -3 -10   7      551.08      601.70    113.30 o 
  -2 -10   7      182.16      148.11     71.08 o 
  -1 -10   7      685.86      746.09    135.25 o 
   0 -10   7        2.27       18.30     17.05 o 
   1 -10   7      943.31      857.31    213.36 o 
   2 -10   7       52.36       39.05     24.55 o 
   3 -10   7      782.98      781.87    209.52 o 
  -5  -9   7       94.69       90.93     30.12 o 
  -4  -9   7     1336.48     1333.29    113.10 o 
  -3  -9   7        3.96       19.19     21.23 o 
  -2  -9   7     1599.33     1622.82    121.01 o 
  -1  -9   7       59.75       42.64     20.41 o 
   0  -9   7      861.01      658.10     85.65 o 
   1  -9   7      291.52      284.83     57.35 o 
   2  -9   7      606.69      641.55     66.97 o 
   3  -9   7      234.12      237.42     39.61 o 
   4  -9   7       86.19      101.57     23.14 o 
   5  -9   7      721.97      807.29     83.02 o 
  -6  -8   7        8.78       33.29     22.20 o 
  -5  -8   7      901.71      892.21     81.94 o 
  -4  -8   7       12.29       24.42     13.81 o 
  -3  -8   7      848.74      811.92     91.31 o 
  -2  -8   7      530.24      480.80     69.58 o 
  -1  -8   7      561.68      504.54     70.88 o 
   0  -8   7     1769.71     1712.88    110.99 o 
   1  -8   7      369.97      354.00     43.75 o 
   2  -8   7     1400.21     1343.52     79.70 o 
   3  -8   7       27.26       20.60     13.78 o 
   4  -8   7     2465.14     2443.40    162.08 o 
   5  -8   7         .25       -5.70     15.10 o 
  -7  -7   7       63.59       81.33     39.92 o 
  -6  -7   7      387.84      383.38     54.72 o 
  -5  -7   7      558.06      575.83     64.40 o 
  -4  -7   7      694.26      615.91     64.37 o 
  -3  -7   7     1089.46     1083.41     74.29 o 
  -2  -7   7      178.85      219.93     33.56 o 
  -1  -7   7     1845.11     1854.16    130.52 o 
   0  -7   7        5.28       -4.34     11.40 o 
   1  -7   7     1643.17     1695.04    140.34 o 
   2  -7   7      270.10      315.47     61.84 o 
   3  -7   7     1452.42     1606.79    136.46 o 
   4  -7   7       83.15       85.85     22.70 o 
   5  -7   7      348.76      422.53     52.73 o 
   6  -7   7      355.77      335.45     73.41 o 
  -8  -6   7      575.24      556.52     97.62 o 
  -7  -6   7      113.35       90.33     32.56 o 
  -6  -6   7     1610.03     1573.57     94.28 o 
  -5  -6   7      135.09      110.13     24.66 o 
  -4  -6   7     1639.33     1496.67     81.27 o 
  -3  -6   7      510.90      519.51     55.07 o 
  -2  -6   7     5298.57     5051.60    176.74 o 
  -1  -6   7      413.87      378.89     43.44 o 
   0  -6   7     3052.04     3106.38    213.15 o 
   1  -6   7     1157.61     1312.01    110.58 o 
   2  -6   7     1553.70     1529.58    115.59 o 
   3  -6   7     1189.35     1339.46     76.39 o 
   4  -6   7      419.95      493.74     69.53 o 
   5  -6   7     1185.35     1291.11    125.05 o 
   6  -6   7      124.48      113.47     38.39 o 
  -9  -5   7      865.36      801.84    200.83 o 
  -8  -5   7       41.88       32.01     25.04 o 
  -7  -5   7     1048.17     1121.03     89.38 o 
  -6  -5   7        3.50        8.26     11.14 o 
  -5  -5   7     1539.08     1502.28     82.28 o 
  -4  -5   7      109.55       96.99     22.51 o 
  -3  -5   7     3280.18     3055.02    252.74 o 
  -2  -5   7        6.47       -5.51      8.03 o 
  -1  -5   7      931.80      934.07     40.41 o 
   0  -5   7     1399.30     1430.03     51.47 o 
   1  -5   7      681.80      707.39     38.18 o 
   2  -5   7     1709.62     1835.99    171.58 o 
   3  -5   7       38.19       40.14     14.67 o 
   4  -5   7     1378.36     1696.79    182.11 o 
   5  -5   7       60.54       64.38     25.23 o 
   6  -5   7      760.21      751.27    146.80 o 
   7  -5   7      280.10      276.89     60.61 o 
  -9  -4   7      101.13       89.54     26.97 o 
  -8  -4   7      993.91     1027.52    133.65 o 
  -7  -4   7      248.88      211.71     38.15 o 
  -6  -4   7     1062.77     1083.06     77.44 o 
  -5  -4   7      720.59      686.76     81.10 o 
  -4  -4   7      701.28      702.76     77.35 o 
  -3  -4   7     2210.64     2122.69    296.89 o 
  -2  -4   7      225.75      267.50     36.92 o 
  -1  -4   7     3843.58     3646.77     82.68 o 
   0  -4   7         .92        4.09      5.51 o 
   1  -4   7     2996.80     3063.05     88.31 o 
   2  -4   7      342.68      345.65     32.36 o 
   3  -4   7     1279.64     1534.46    119.72 o 
   4  -4   7      799.13      807.65     91.69 o 
   5  -4   7      465.31      510.38     78.64 o 
   6  -4   7      534.27      565.58     85.71 o 
   7  -4   7      211.32      214.68     48.09 o 
  -9  -3   7      664.36      815.42    230.91 o 
  -8  -3   7      333.54      363.72     51.66 o 
  -7  -3   7      216.73      226.85     38.45 o 
  -6  -3   7     1426.35     1354.69    139.65 o 
  -5  -3   7       57.24       55.22     17.25 o 
  -4  -3   7     1948.84     1998.19    219.52 o 
  -3  -3   7       38.96       39.64     14.90 o 
  -2  -3   7     2574.47     2621.77    109.72 o 
  -1  -3   7      543.17      555.27     34.53 o 
   0  -3   7     2497.05     2257.46     66.32 o 
   1  -3   7     1569.28     1537.88     56.13 o 
   2  -3   7     1344.66     1375.62     55.32 o 
   3  -3   7     2288.00     2432.60    127.22 o 
   4  -3   7      487.33      527.33     62.66 o 
   5  -3   7     1853.84     1780.51    121.69 o 
   6  -3   7       58.05       50.26     24.25 o 
   7  -3   7     1042.18      933.88    117.16 o 
  -9  -2   7     1124.27     1369.36    205.86 o 
  -8  -2   7       15.57       -4.43     14.31 o 
  -7  -2   7     1586.86     1740.60     99.32 o 
  -6  -2   7      164.19      225.60     44.09 o 
  -5  -2   7     2284.75     2360.36    178.77 o 
  -4  -2   7      493.45      550.57     80.85 o 
  -3  -2   7     2478.36     2460.64    161.55 o 
  -2  -2   7      545.07      535.07     36.47 o 
  -1  -2   7     1237.66     1255.52     49.76 o 
   0  -2   7     2198.52     2133.16     66.37 o 
   1  -2   7     1190.11     1218.40     51.10 o 
   2  -2   7     1763.10     1793.71    127.12 o 
   3  -2   7       27.65       41.63     20.30 o 
   4  -2   7     1738.26     1829.49    166.09 o 
   5  -2   7       33.10       23.40     13.85 o 
   6  -2   7      560.98      493.31     82.15 o 
   7  -2   7      209.21      215.77     66.07 o 
  -9  -1   7        3.41       -5.31     27.30 o 
  -8  -1   7      566.92      732.46     74.18 o 
  -7  -1   7      311.77      357.99     49.96 o 
  -6  -1   7     1134.76     1336.56    116.82 o 
  -5  -1   7      563.16      630.33     68.11 o 
  -4  -1   7      266.01      315.98     52.87 o 
  -3  -1   7     2500.26     2607.29    196.30 o 
  -2  -1   7       24.00       27.59     10.03 o 
  -1  -1   7     4892.04     5011.66    267.43 o 
   0  -1   7       33.32       33.10     10.15 o 
   1  -1   7     2557.89     2538.77    139.73 o 
   2  -1   7      856.53      882.41     49.52 o 
   3  -1   7     2887.41     3068.87    171.21 o 
   4  -1   7      658.33      663.74     91.68 o 
   5  -1   7      708.29      651.64     66.50 o 
   6  -1   7      774.46      788.99     76.65 o 
  -9   0   7      596.09      631.62     95.14 o 
  -8   0   7      720.29      730.59     98.85 o 
  -7   0   7      221.04      249.32     56.26 o 
  -6   0   7     2594.08     2654.31    145.80 o 
  -5   0   7       33.89       43.94     15.51 o 
  -4   0   7     3634.09     3519.03    115.90 o 
  -3   0   7       15.78       28.43     11.30 o 
  -2   0   7     2478.27     2442.57     93.78 o 
  -1   0   7      121.45      112.80     23.14 o 
   0   0   7     1299.16     1306.40     62.07 o 
   1   0   7      867.89      862.97     47.02 o 
   2   0   7     1683.10     1658.94    128.05 o 
   3   0   7      471.75      577.33     59.21 o 
   4   0   7      285.91      269.27     40.61 o 
   5   0   7      732.36      770.29     73.62 o 
   6   0   7         .83       -7.96     18.29 o 
  -9   1   7      784.72      953.11    112.69 o 
  -8   1   7        5.14      -10.97     16.76 o 
  -7   1   7     2050.93     1946.16    129.99 o 
  -6   1   7        4.46        7.12     10.79 o 
  -5   1   7     1263.60     1250.04     76.66 o 
  -4   1   7      749.89      796.89     71.14 o 
  -3   1   7     2071.17     1985.90    106.01 o 
  -2   1   7      878.01      890.08    103.68 o 
  -1   1   7     1050.18     1017.41     64.57 o 
   0   1   7     1387.37     1307.56     70.70 o 
   1   1   7      709.80      684.14     58.62 o 
   2   1   7     1139.04     1163.76    327.71 o 
   3   1   7        1.67       18.45     15.88 o 
   4   1   7     1429.78     1444.00    223.03 o 
   5   1   7      134.83      117.23     35.96 o 
   6   1   7      850.90      827.62    103.33 o 
  -9   2   7         .66       -2.92     22.96 o 
  -8   2   7      593.29      688.34     94.79 o 
  -7   2   7       84.08       97.00     32.11 o 
  -6   2   7      592.30      633.70     67.29 o 
  -5   2   7      709.18      730.37     70.89 o 
  -4   2   7      767.82      851.84     75.15 o 
  -3   2   7      599.04      639.32     66.71 o 
  -2   2   7        3.77        7.88     11.23 o 
  -1   2   7     1235.87     1255.08     73.89 o 
   0   2   7       79.21       93.54     22.78 o 
   1   2   7     1038.97     1173.92    148.48 o 
   2   2   7      458.94      328.65     61.21 o 
   3   2   7     1042.60     1011.56    241.75 o 
   4   2   7      489.80      434.79     96.93 o 
   5   2   7      395.80      479.73     92.82 o 
  -8   3   7      463.50      550.95     85.09 o 
  -7   3   7      233.83      238.37     43.47 o 
  -6   3   7     1353.80     1450.05     98.38 o 
  -5   3   7        6.16       17.07     15.04 o 
  -4   3   7     2305.59     2486.37    118.60 o 
  -3   3   7      219.17      207.35     36.34 o 
  -2   3   7     2021.08     1895.26     98.29 o 
  -1   3   7      802.89      790.49    103.39 o 
   0   3   7     1471.23     1449.71    135.75 o 
   1   3   7      654.78      652.91    183.32 o 
   2   3   7      747.53      671.41    117.23 o 
   3   3   7      581.39      550.69     82.20 o 
   4   3   7      292.28      274.09     61.99 o 
  -8   4   7         .35       22.47     63.22 o 
  -7   4   7      698.93      956.99    106.66 o 
  -6   4   7        8.32       10.53     17.53 o 
  -5   4   7      729.44      831.66     84.16 o 
  -4   4   7      260.31      312.20     50.64 o 
  -3   4   7      777.57      797.29     79.88 o 
  -2   4   7      666.96      601.47    127.82 o 
  -1   4   7      617.92      621.67     97.40 o 
   0   4   7      594.60      530.31     78.91 o 
   1   4   7      152.78      170.48     52.57 o 
   2   4   7      684.05      795.97    173.04 o 
   3   4   7       13.31       26.60     27.13 o 
  -6   5   7      500.90      553.19     88.59 o 
  -5   5   7      688.70      795.12     85.26 o 
  -4   5   7      596.96      593.22     71.74 o 
  -3   5   7      673.34      736.67     80.12 o 
  -2   5   7       46.41       54.33     20.02 o 
  -1   5   7      978.97     1042.75    103.17 o 
   0   5   7        7.77       36.03     39.82 o 
   1   5   7      532.27      417.31     97.23 o 
  -4   6   7      655.20      845.40    116.27 o 
  -3   6   7       86.40       96.75     25.73 o 
  -2   6   7     1109.09     1363.48    205.90 o 
  -1   6   7      137.36      132.78     56.73 o 
  -3 -10   8      496.11      388.65     65.56 o 
  -2 -10   8      505.39      456.23     74.53 o 
  -1 -10   8      218.74      174.92     40.66 o 
   0 -10   8      645.31      562.76     81.61 o 
   1 -10   8         .09        9.29     21.95 o 
   2 -10   8     1203.81     1292.30    180.65 o 
  -5  -9   8      774.39      849.67    103.04 o 
  -4  -9   8      105.00       72.56     23.88 o 
  -3  -9   8      953.26      897.04    103.17 o 
  -2  -9   8        3.59       10.01     15.21 o 
  -1  -9   8     1246.87     1078.41    107.99 o 
   0  -9   8      110.29       96.44     29.01 o 
   1  -9   8     1067.39      972.36    111.44 o 
   2  -9   8      402.80      334.70     63.38 o 
   3  -9   8      624.47      620.08     66.25 o 
   4  -9   8      706.47      736.00    113.08 o 
  -6  -8   8      892.90      973.06     91.90 o 
  -5  -8   8       45.74       74.51     23.44 o 
  -4  -8   8     1072.38     1067.10     87.12 o 
  -3  -8   8      254.81      218.41     47.16 o 
  -2  -8   8      872.76      828.43     93.54 o 
  -1  -8   8      552.35      473.37     71.32 o 
   0  -8   8      872.35      783.73     89.02 o 
   1  -8   8      675.76      659.21    102.30 o 
   2  -8   8      504.26      481.53     62.80 o 
   3  -8   8      766.17      788.34     71.65 o 
   4  -8   8       19.69       37.35     15.19 o 
   5  -8   8     1173.94     1314.80    234.70 o 
  -7  -7   8      719.81      745.35    106.84 o 
  -6  -7   8      127.02      112.29     29.62 o 
  -5  -7   8      991.96      963.18     83.32 o 
  -4  -7   8      625.88      589.28     64.89 o 
  -3  -7   8     1137.10      988.50     78.18 o 
  -2  -7   8      708.56      578.57     60.72 o 
  -1  -7   8      250.37      174.89     39.62 o 
   0  -7   8     1279.83     1180.91     93.28 o 
   1  -7   8         .04        5.74      9.42 o 
   2  -7   8     1696.88     1771.48    129.93 o 
   3  -7   8       78.43       74.49     18.77 o 
   4  -7   8      971.20     1051.32     83.74 o 
   5  -7   8      367.22      305.44    105.58 o 
  -8  -6   8      374.04      388.49     86.42 o 
  -7  -6   8      317.93      291.68     47.00 o 
  -6  -6   8      279.81      265.45     43.73 o 
  -5  -6   8     1076.51     1004.43     82.48 o 
  -4  -6   8       88.60       87.91     22.42 o 
  -3  -6   8      948.61      908.63     90.90 o 
  -2  -6   8      549.94      560.82     58.09 o 
  -1  -6   8     2627.35     2469.35     97.05 o 
   0  -6   8      207.15      185.14     40.12 o 
   1  -6   8      991.21     1118.49     64.32 o 
   2  -6   8      758.18      844.32     65.74 o 
   3  -6   8      575.24      655.47     65.84 o 
   4  -6   8     1445.56     1746.64    131.81 o 
   5  -6   8      666.11      594.24    101.15 o 
   6  -6   8      812.00      879.91    115.12 o 
  -8  -5   8      554.12      578.08     93.16 o 
  -7  -5   8       23.17       18.81     15.57 o 
  -6  -5   8     1696.80     1587.27    106.68 o 
  -5  -5   8       53.93       71.59     19.27 o 
  -4  -5   8     2240.34     2176.62    181.74 o 
  -3  -5   8      857.39      826.63     89.34 o 
  -2  -5   8     2449.46     2235.91    109.94 o 
  -1  -5   8      935.10      867.13     59.78 o 
   0  -5   8      660.16      646.71     46.23 o 
   1  -5   8     2484.93     2579.45     93.81 o 
   2  -5   8      835.21      872.71     65.38 o 
   3  -5   8     1662.45     1847.40    174.41 o 
   4  -5   8      287.05      308.41     59.48 o 
   5  -5   8      850.94      932.60    110.04 o 
   6  -5   8       35.47       43.10     29.23 o 
  -9  -4   8      207.16      176.68     81.84 o 
  -8  -4   8      188.82      169.29     34.18 o 
  -7  -4   8     1010.80     1036.76     86.75 o 
  -6  -4   8      158.30      150.36     31.29 o 
  -5  -4   8      981.67     1017.90    117.80 o 
  -4  -4   8      972.83      916.01    110.60 o 
  -3  -4   8     1104.47     1062.00    114.47 o 
  -2  -4   8     2173.98     2105.91    107.09 o 
  -1  -4   8      785.75      781.00     42.99 o 
   0  -4   8     2078.49     1932.41     64.92 o 
   1  -4   8      107.17      100.92     17.57 o 
   2  -4   8     1659.41     1726.01     66.17 o 
   3  -4   8        9.08        7.83     11.20 o 
   4  -4   8      838.32      950.32    100.82 o 
   5  -4   8      297.79      324.67     61.28 o 
   6  -4   8      488.78      573.14     97.82 o 
  -9  -3   8      455.41      522.01    153.94 o 
  -8  -3   8      945.68     1037.48    125.91 o 
  -7  -3   8      439.98      478.54     59.04 o 
  -6  -3   8      436.31      402.80     68.99 o 
  -5  -3   8     2102.65     2163.55    225.89 o 
  -4  -3   8      385.94      387.79     48.59 o 
  -3  -3   8     2473.18     2693.38    248.84 o 
  -2  -3   8       35.19       45.53     11.81 o 
  -1  -3   8     1910.22     1866.70     64.81 o 
   0  -3   8      758.58      772.16     45.05 o 
   1  -3   8     1149.10     1072.59     50.60 o 
   2  -3   8      861.72      931.33     51.18 o 
   3  -3   8      169.26      206.08     32.65 o 
   4  -3   8     1346.11     1205.06    109.56 o 
   5  -3   8      199.77      148.38     38.82 o 
   6  -3   8      779.97      719.85     97.22 o 
  -9  -2   8      268.26      449.99    101.05 o 
  -8  -2   8      649.46      854.79     84.96 o 
  -7  -2   8       41.12       49.10     17.21 o 
  -6  -2   8     1540.00     1644.62    174.14 o 
  -5  -2   8        2.34         .30      9.36 o 
  -4  -2   8     2142.23     2283.32    257.62 o 
  -3  -2   8      254.00      274.11     37.79 o 
  -2  -2   8     2086.61     2126.75    106.20 o 
  -1  -2   8     1093.13     1083.83     50.05 o 
   0  -2   8      907.23      925.36     47.98 o 
   1  -2   8     2328.48     2233.55    123.96 o 
   2  -2   8      542.28      589.40     46.55 o 
   3  -2   8     1720.17     1854.02     89.77 o 
   4  -2   8      102.80       76.91     23.48 o 
   5  -2   8     1087.72     1100.18    111.03 o 
   6  -2   8       21.32       -5.43     22.52 o 
  -9  -1   8      504.70      546.70     88.80 o 
  -8  -1   8       66.60       59.80     29.35 o 
  -7  -1   8      643.95      635.14     91.51 o 
  -6  -1   8      203.84      205.92     81.09 o 
  -5  -1   8      562.27      534.04     77.58 o 
  -4  -1   8      602.86      656.30     82.61 o 
  -3  -1   8      266.47      322.57     40.05 o 
  -2  -1   8     2298.22     2164.22     89.37 o 
  -1  -1   8      221.38      236.39     27.33 o 
   0  -1   8     2651.68     2592.58    140.83 o 
   1  -1   8       16.42       11.48      9.23 o 
   2  -1   8     1072.29     1173.05     70.74 o 
   3  -1   8      443.66      396.93     49.94 o 
   4  -1   8     1152.36     1213.70     95.44 o 
   5  -1   8      166.09      174.12     30.85 o 
   6  -1   8      347.05      302.45     83.82 o 
  -9   0   8      254.50      326.22     69.00 o 
  -8   0   8      391.09      424.20     77.11 o 
  -7   0   8      628.31      608.77     89.21 o 
  -6   0   8      181.20      171.98     43.97 o 
  -5   0   8     2369.50     2241.42    135.77 o 
  -4   0   8      376.24      420.42     55.92 o 
  -3   0   8     2568.95     2535.82    166.85 o 
  -2   0   8        1.07       -1.90      9.55 o 
  -1   0   8     2351.19     2196.86     94.47 o 
   0   0   8      615.76      584.46     56.99 o 
   1   0   8     1605.90     1531.95    134.40 o 
   2   0   8     1143.66     1115.04    175.17 o 
   3   0   8      665.67      685.95     85.54 o 
   4   0   8      617.02      568.64     94.14 o 
   5   0   8       29.24       27.67     20.49 o 
  -9   1   8       91.69      146.86     44.69 o 
  -8   1   8      854.14     1018.99    117.43 o 
  -7   1   8         .12       13.29     16.44 o 
  -6   1   8     1507.61     1399.88    127.13 o 
  -5   1   8        1.99       -1.97     12.76 o 
  -4   1   8      601.93      632.29     65.32 o 
  -3   1   8      865.52      910.74     75.89 o 
  -2   1   8     1848.27     1867.47     94.05 o 
  -1   1   8      603.88      614.04     99.97 o 
   0   1   8      924.65      841.82     69.55 o 
   1   1   8     1035.65      924.55    148.02 o 
   2   1   8      238.48      246.50     51.19 o 
   3   1   8     1199.93     1083.85    251.15 o 
   4   1   8       65.09       77.89     23.86 o 
   5   1   8      650.05      687.42    293.00 o 
  -8   2   8       59.53       95.03     31.33 o 
  -7   2   8      826.31      955.30    113.66 o 
  -6   2   8      210.66      238.51     41.86 o 
  -5   2   8      568.35      618.31     70.74 o 
  -4   2   8      760.87      844.90     79.95 o 
  -3   2   8      854.50      896.74     80.35 o 
  -2   2   8      553.22      665.00     81.37 o 
  -1   2   8       92.64       80.05     19.92 o 
   0   2   8     1516.75     1351.64     92.58 o 
   1   2   8        2.39       21.18     16.76 o 
   2   2   8     1055.81     1066.84    273.92 o 
   3   2   8      145.05      128.79     36.66 o 
   4   2   8      330.59      282.31    141.90 o 
  -8   3   8      285.97      355.56     73.73 o 
  -7   3   8      425.70      601.32    121.34 o 
  -6   3   8       77.74       61.06     26.05 o 
  -5   3   8     1083.79     1162.02     97.80 o 
  -4   3   8       48.16       46.11     24.47 o 
  -3   3   8     1208.42     1386.53    100.93 o 
  -2   3   8        1.09        1.90     13.06 o 
  -1   3   8     1087.00     1048.82     85.93 o 
   0   3   8      219.57      313.55     64.60 o 
   1   3   8      955.22      931.96    272.27 o 
   2   3   8      408.78      396.40     79.74 o 
   3   3   8      275.56      211.51     61.41 o 
  -7   4   8       24.55       11.11     31.83 o 
  -6   4   8      931.34     1232.50    107.03 o 
  -5   4   8        2.33       24.81     19.79 o 
  -4   4   8      421.03      493.14     67.33 o 
  -3   4   8      326.55      367.76     55.33 o 
  -2   4   8      376.57      413.20    122.62 o 
  -1   4   8      533.30      492.89    134.09 o 
   0   4   8      311.71      299.89     57.87 o 
   1   4   8      456.37      463.13     89.56 o 
  -5   5   8      267.91      289.29     80.20 o 
  -4   5   8      544.20      581.93     74.77 o 
  -3   5   8      281.66      352.82     54.13 o 
  -2   5   8      410.18      495.84     65.22 o 
  -1   5   8       24.79        6.68     36.34 o 
  -3 -10   9      358.83      315.28     60.13 o 
  -2 -10   9      304.67      283.43     51.01 o 
  -1 -10   9     1020.98     1056.97    115.71 o 
   0 -10   9      303.78      223.62     54.86 o 
   1 -10   9      910.12      938.97    113.82 o 
  -5  -9   9      163.67      201.68     47.23 o 
  -4  -9   9      581.07      619.49     92.69 o 
  -3  -9   9       83.26       57.63     25.50 o 
  -2  -9   9      964.04      825.77    101.57 o 
  -1  -9   9         .01       -4.72     13.79 o 
   0  -9   9      833.46      877.71    125.74 o 
   1  -9   9      280.19      244.75     54.24 o 
   2  -9   9      848.59      828.78    237.71 o 
   3  -9   9      178.47      145.12     36.89 o 
  -6  -8   9       79.76       52.00     26.88 o 
  -5  -8   9      919.16      810.25     82.25 o 
  -4  -8   9       72.96       63.86     20.78 o 
  -3  -8   9     2142.52     1954.74    190.73 o 
  -2  -8   9      140.84       99.21     33.96 o 
  -1  -8   9     1667.78     1381.57    119.72 o 
   0  -8   9      601.30      503.48     73.78 o 
   1  -8   9     1072.14     1027.83    103.08 o 
   2  -8   9      655.47      659.65    125.72 o 
   3  -8   9      155.90      144.58     39.04 o 
   4  -8   9      887.81     1035.00     89.09 o 
  -7  -7   9        8.62        7.18     23.20 o 
  -6  -7   9      501.11      452.83     62.25 o 
  -5  -7   9      232.13      224.77     39.58 o 
  -4  -7   9      866.38      889.35    115.48 o 
  -3  -7   9      109.31      137.53     31.64 o 
  -2  -7   9      267.51      256.49     68.16 o 
  -1  -7   9      721.37      680.04     83.05 o 
   0  -7   9      143.79      130.48     33.69 o 
   1  -7   9     1278.08     1330.81    119.79 o 
   2  -7   9         .14        -.58     11.08 o 
   3  -7   9     1474.66     1722.62    175.12 o 
   4  -7   9       14.64        8.65     22.95 o 
   5  -7   9      598.64      584.70    105.56 o 
  -8  -6   9      243.05      261.70     74.50 o 
  -7  -6   9      591.44      664.05     76.33 o 
  -6  -6   9      453.86      494.18     63.87 o 
  -5  -6   9      363.95      334.83     48.72 o 
  -4  -6   9     1044.65      951.98    150.22 o 
  -3  -6   9      172.80      158.17     33.00 o 
  -2  -6   9     1901.14     1839.68    155.69 o 
  -1  -6   9        7.05        8.30      9.98 o 
   0  -6   9     2138.49     2121.95    119.59 o 
   1  -6   9       76.28       78.86     28.06 o 
   2  -6   9      926.36     1017.50     68.61 o 
   3  -6   9      590.65      685.79     89.29 o 
   4  -6   9      193.38      180.63     43.09 o 
   5  -6   9      907.91      956.56    117.43 o 
  -8  -5   9      113.09       75.52     26.94 o 
  -7  -5   9      695.67      707.47     78.06 o 
  -6  -5   9         .21       -9.28     12.40 o 
  -5  -5   9     1340.73     1386.30    104.56 o 
  -4  -5   9       89.08       92.29     24.51 o 
  -3  -5   9     1330.62     1289.94    117.58 o 
  -2  -5   9      473.00      518.21     57.29 o 
  -1  -5   9     1262.37     1185.73     68.24 o 
   0  -5   9     1019.23      945.10     63.59 o 
   1  -5   9      727.66      710.80     55.58 o 
   2  -5   9     1753.34     1716.65     85.73 o 
   3  -5   9      382.76      431.54     51.88 o 
   4  -5   9     1559.28     1621.72    178.53 o 
   5  -5   9       75.68       99.09     34.10 o 
  -8  -4   9      954.90      989.58    135.15 o 
  -7  -4   9       52.57       56.08     39.74 o 
  -6  -4   9     1529.18     1651.19    101.18 o 
  -5  -4   9      278.99      252.92     51.89 o 
  -4  -4   9     1074.28     1079.03    138.67 o 
  -3  -4   9      572.99      606.54     95.76 o 
  -2  -4   9      435.44      411.62     51.33 o 
  -1  -4   9     1366.57     1324.40     71.58 o 
   0  -4   9      395.36      352.40     35.39 o 
   1  -4   9     1221.37     1241.27     57.42 o 
   2  -4   9         .54        7.98     10.58 o 
   3  -4   9     1644.60     1613.99    110.13 o 
   4  -4   9       35.48       60.79     24.20 o 
   5  -4   9      644.76      679.84     94.79 o 
  -9  -3   9      117.99      137.04     34.58 o 
  -8  -3   9      372.10      404.18     58.40 o 
  -7  -3   9      475.35      513.34     63.35 o 
  -6  -3   9      495.67      541.97     62.18 o 
  -5  -3   9       93.17       85.96     23.35 o 
  -4  -3   9     1708.73     1838.92    272.70 o 
  -3  -3   9       10.41       46.65     19.75 o 
  -2  -3   9     3191.26     3479.45    274.40 o 
  -1  -3   9       31.96       35.47     10.68 o 
   0  -3   9     2069.07     1989.36    127.46 o 
   1  -3   9      269.15      288.50     33.72 o 
   2  -3   9     2348.77     2488.43    136.66 o 
   3  -3   9      236.22      246.66     36.14 o 
   4  -3   9      562.61      534.72    122.34 o 
   5  -3   9      766.13      844.03    103.69 o 
  -9  -2   9      468.79      573.20     96.44 o 
  -8  -2   9      274.10      246.25     74.18 o 
  -7  -2   9     1193.24     1253.14    125.76 o 
  -6  -2   9       27.58       18.41     25.48 o 
  -5  -2   9     2548.93     2176.33    195.09 o 
  -4  -2   9       28.21       38.16     23.00 o 
  -3  -2   9     2084.90     1935.64    119.70 o 
  -2  -2   9      205.38      245.38     29.26 o 
  -1  -2   9      617.20      660.88     48.16 o 
   0  -2   9      968.90     1014.76     61.68 o 
   1  -2   9      556.08      535.99     46.23 o 
   2  -2   9      710.40      733.78     66.05 o 
   3  -2   9       92.60      117.17     22.85 o 
   4  -2   9      799.78      896.57     78.52 o 
   5  -2   9         .54       -4.61     20.05 o 
  -9  -1   9         .69       -6.14     29.32 o 
  -8  -1   9     1257.95     1332.70    136.19 o 
  -7  -1   9         .25      -11.96     18.76 o 
  -6  -1   9     1231.86     1193.26    123.99 o 
  -5  -1   9      272.74      252.41     81.25 o 
  -4  -1   9     1260.44     1187.68    113.23 o 
  -3  -1   9      683.52      732.85     58.79 o 
  -2  -1   9      545.41      475.38     57.66 o 
  -1  -1   9     1364.03     1311.38     73.59 o 
   0  -1   9      435.01      408.70     48.57 o 
   1  -1   9      840.27      841.21     61.87 o 
   2  -1   9        6.34        4.72     19.75 o 
   3  -1   9     1030.89     1055.45    160.35 o 
   4  -1   9      126.41      134.75     32.84 o 
   5  -1   9     1092.42     1247.18    221.26 o 
  -8   0   9       57.97       77.12     36.20 o 
  -7   0   9      166.91      162.52     65.24 o 
  -6   0   9      462.17      441.23     77.76 o 
  -5   0   9      160.54      149.58     43.20 o 
  -4   0   9      826.75      824.00    106.92 o 
  -3   0   9        2.00       20.79     12.60 o 
  -2   0   9     1285.61     1239.12     77.57 o 
  -1   0   9      219.31      186.57     33.13 o 
   0   0   9     1040.84     1000.70     71.65 o 
   1   0   9      766.32      830.92    162.25 o 
   2   0   9     1208.37     1193.78    269.05 o 
   3   0   9      460.17      457.41     69.99 o 
   4   0   9      484.86      405.55    105.55 o 
  -8   1   9      148.21      186.96     50.68 o 
  -7   1   9      935.20      918.93    114.66 o 
  -6   1   9       34.57       11.51     17.65 o 
  -5   1   9     2007.15     2016.02    195.37 o 
  -4   1   9       27.40       39.45     20.29 o 
  -3   1   9     2055.80     2022.36    258.54 o 
  -2   1   9      627.87      696.04     96.32 o 
  -1   1   9     1718.33     1681.55    101.06 o 
   0   1   9      604.47      585.81     84.88 o 
   1   1   9      550.48      516.54    165.25 o 
   2   1   9      486.47      452.65    101.72 o 
   3   1   9       76.41       44.62     30.42 o 
  -7   2   9       59.90       91.69     27.37 o 
  -6   2   9      622.90      673.96    101.94 o 
  -5   2   9      219.45      262.88     47.36 o 
  -4   2   9      475.96      591.35     72.54 o 
  -3   2   9      699.89      687.14     75.67 o 
  -2   2   9      414.12      458.53     59.80 o 
  -1   2   9      704.79      686.80     71.52 o 
   0   2   9       51.67       42.14     21.65 o 
   1   2   9      781.94      673.79    217.93 o 
   2   2   9        1.24        6.55     18.38 o 
  -6   3   9      378.76      450.36     88.25 o 
  -5   3   9      313.50      357.95     57.05 o 
  -4   3   9      588.32      762.32     84.50 o 
  -3   3   9       70.30       53.80     24.17 o 
  -2   3   9      872.46      967.02     95.96 o 
  -1   3   9       13.66        4.52     22.78 o 
   0   3   9      569.44      616.90     91.88 o 
   1   3   9      356.87      374.09    125.65 o 
  -5   4   9      616.38      734.38     88.48 o 
  -4   4   9       61.25       86.46     33.21 o 
  -3   4   9     1047.88     1154.64    127.34 o 
  -2   4   9      195.74      200.64     45.73 o 
  -1   4   9      703.72      703.33     98.25 o 
  -4  -9  10      375.87      282.53     56.70 o 
  -3  -9  10      361.47      396.11     72.20 o 
  -2  -9  10       69.25       65.88     27.95 o 
  -1  -9  10      660.07      661.35     96.92 o 
   0  -9  10        5.75       23.41     25.35 o 
   1  -9  10      836.70      883.32    120.86 o 
   2  -9  10      142.04      142.91     49.64 o 
  -5  -8  10       75.66       70.97     25.79 o 
  -4  -8  10      422.78      498.54     80.39 o 
  -3  -8  10      394.48      313.72     81.97 o 
  -2  -8  10     1594.52     1423.53    125.69 o 
  -1  -8  10      284.00      306.19     60.09 o 
   0  -8  10      698.51      801.73     98.37 o 
   1  -8  10      573.51      491.28     77.72 o 
   2  -8  10      305.98      350.98     73.90 o 
   3  -8  10      736.55      689.02     98.35 o 
  -6  -7  10       30.67       45.70     24.28 o 
  -5  -7  10     1099.40     1033.87    144.53 o 
  -4  -7  10      571.42      556.76     73.42 o 
  -3  -7  10     1999.41     1799.95    142.24 o 
  -2  -7  10      429.51      364.26     64.33 o 
  -1  -7  10      404.34      331.79     59.15 o 
   0  -7  10     1564.95     1427.48    121.64 o 
   1  -7  10      390.83      363.53     62.07 o 
   2  -7  10     1074.54     1119.00    111.52 o 
   3  -7  10      130.84      113.10     24.05 o 
   4  -7  10      554.86      650.44    113.65 o 
  -7  -6  10      145.12      116.85     32.98 o 
  -6  -6  10      488.17      545.57     87.81 o 
  -5  -6  10      371.12      380.97     59.69 o 
  -4  -6  10      437.90      413.21     56.10 o 
  -3  -6  10      752.32      812.27     98.83 o 
  -2  -6  10      205.93      203.08     35.42 o 
  -1  -6  10     1072.85     1049.83    101.73 o 
   0  -6  10       23.66       34.58     15.90 o 
   1  -6  10      750.30      820.06     92.46 o 
   2  -6  10       74.56      108.78     22.38 o 
   3  -6  10      449.23      454.34     72.26 o 
   4  -6  10      330.08      440.92     75.83 o 
  -8  -5  10      184.77      188.47     57.69 o 
  -7  -5  10      113.86      108.34     37.18 o 
  -6  -5  10      846.62      940.54     87.70 o 
  -5  -5  10      144.49      101.65     28.97 o 
  -4  -5  10     1200.09     1218.67    156.66 o 
  -3  -5  10       20.07       20.29     12.13 o 
  -2  -5  10     1492.17     1675.13    103.67 o 
  -1  -5  10      605.78      609.69     61.76 o 
   0  -5  10     1104.56     1043.35    113.51 o 
   1  -5  10     1016.88     1007.90     67.91 o 
   2  -5  10      252.49      257.30     36.68 o 
   3  -5  10     1219.48     1204.35    104.25 o 
   4  -5  10       76.25       59.52     31.14 o 
  -8  -4  10        5.88       31.95     22.69 o 
  -7  -4  10      720.86      768.75    113.91 o 
  -6  -4  10       25.60       14.07     15.17 o 
  -5  -4  10      940.62     1083.56    163.51 o 
  -4  -4  10      315.51      339.98     76.59 o 
  -3  -4  10     1306.15     1360.83    165.13 o 
  -2  -4  10      573.33      679.27     66.20 o 
  -1  -4  10      475.87      485.76     56.17 o 
   0  -4  10     1621.03     1623.59    134.90 o 
   1  -4  10      303.81      287.91     33.86 o 
   2  -4  10     1259.48     1358.06    155.26 o 
   3  -4  10       28.98       12.27     19.86 o 
   4  -4  10      865.00      858.63    143.26 o 
  -8  -3  10      451.96      499.62     88.72 o 
  -7  -3  10      350.24      401.63     72.60 o 
  -6  -3  10      473.22      439.13     79.44 o 
  -5  -3  10      468.54      391.78     68.88 o 
  -4  -3  10      156.76      116.66     35.73 o 
  -3  -3  10     1141.96     1080.66    107.36 o 
  -2  -3  10       49.20       52.18     29.48 o 
  -1  -3  10     1993.22     2077.53    196.78 o 
   0  -3  10       41.10       47.58     12.99 o 
   1  -3  10      739.99      760.15     56.13 o 
   2  -3  10      433.78      467.89     53.31 o 
   3  -3  10      842.85      878.79     97.84 o 
   4  -3  10      332.05      302.06     56.91 o 
  -8  -2  10      290.14      337.06     70.42 o 
  -7  -2  10       42.89       75.08     33.97 o 
  -6  -2  10     1019.03      952.11    112.61 o 
  -5  -2  10       56.63       42.75     23.90 o 
  -4  -2  10     1388.96     1362.29    294.78 o 
  -3  -2  10         .19       -3.11     14.69 o 
  -2  -2  10     1537.45     1477.82    114.33 o 
  -1  -2  10      302.63      263.86     40.01 o 
   0  -2  10     1113.96     1123.93     73.59 o 
   1  -2  10     1347.16     1214.73    152.31 o 
   2  -2  10      965.00     1050.45    270.29 o 
   3  -2  10      795.98      785.94    116.20 o 
   4  -2  10       70.88       34.48     31.14 o 
  -8  -1  10        6.04        4.75     26.72 o 
  -7  -1  10     1388.81     1499.83    142.67 o 
  -6  -1  10        5.41       -5.63     27.03 o 
  -5  -1  10      552.00      502.50     80.41 o 
  -4  -1  10      817.80      751.43     97.79 o 
  -3  -1  10     1150.13     1212.23    115.65 o 
  -2  -1  10      641.33      637.96     64.05 o 
  -1  -1  10      620.88      548.28     59.72 o 
   0  -1  10      878.61      843.69     79.72 o 
   1  -1  10      259.69      245.59     49.66 o 
   2  -1  10      725.80      700.19     87.32 o 
   3  -1  10        5.32        8.51     19.37 o 
  -8   0  10      550.17      620.24    102.26 o 
  -7   0  10      179.35      134.97     80.25 o 
  -6   0  10      317.02      387.87     74.85 o 
  -5   0  10      787.25      826.22    152.10 o 
  -4   0  10      573.99      558.98     87.06 o 
  -3   0  10      359.65      408.17     53.75 o 
  -2   0  10       35.57       44.59     16.28 o 
  -1   0  10      956.11      932.55     78.92 o 
   0   0  10        3.48        9.26     17.50 o 
   1   0  10      843.13      906.98    200.32 o 
   2   0  10      139.32      108.36     28.76 o 
   3   0  10      512.98      512.65    109.54 o 
  -7   1  10       69.65       75.83     50.48 o 
  -6   1  10      707.97      785.28    111.98 o 
  -5   1  10        9.17        9.93     22.08 o 
  -4   1  10      766.26      981.43    117.94 o 
  -3   1  10       40.07       31.34     17.64 o 
  -2   1  10      698.63      720.57     75.31 o 
  -1   1  10      241.43      287.21     44.34 o 
   0   1  10      568.98      535.41     88.16 o 
   1   1  10      524.03      471.19    167.10 o 
   2   1  10      277.07      268.57     55.99 o 
  -6   2  10        7.90      -30.94     36.16 o 
  -5   2  10      490.38      530.17     94.84 o 
  -4   2  10      445.66      524.52     73.68 o 
  -3   2  10      382.25      400.06     58.60 o 
  -2   2  10      857.24      919.50    131.76 o 
  -1   2  10      309.76      365.09     82.65 o 
   0   2  10      637.28      573.42     81.82 o 
   1   2  10       60.83       53.64     27.54 o 
  -4   3  10      257.50      247.33     51.00 o 
  -3   3  10      361.84      466.08     69.41 o 
  -2   3  10       10.08       17.16     24.80 o 
  -3  -9  11      148.25      133.01     37.79 o 
  -2  -9  11      500.74      414.30     84.90 o 
  -1  -9  11       50.73       88.47     47.60 o 
   0  -9  11      680.45      626.60     99.75 o 
  -5  -8  11      445.12      382.07     70.59 o 
  -4  -8  11      110.73      108.95     31.91 o 
  -3  -8  11      480.23      530.42     83.82 o 
  -2  -8  11        3.91       12.46     24.37 o 
  -1  -8  11      969.16     1010.74    115.82 o 
   0  -8  11       20.73        9.23     21.62 o 
   1  -8  11      481.14      475.13     82.09 o 
   2  -8  11      321.23      312.09     71.46 o 
  -6  -7  11      765.76      762.36     85.46 o 
  -5  -7  11       84.45       81.72     24.75 o 
  -4  -7  11      733.36      772.76    176.78 o 
  -3  -7  11      452.20      460.17     75.75 o 
  -2  -7  11      713.13      752.69     98.41 o 
  -1  -7  11      582.80      561.10     82.33 o 
   0  -7  11      246.55      220.91     48.06 o 
   1  -7  11     1231.24     1195.10    119.64 o 
   2  -7  11      232.44      207.21     53.18 o 
   3  -7  11     1096.66     1002.80    191.44 o 
  -6  -6  11      103.61       94.91     24.48 o 
  -5  -6  11      461.06      413.98     58.52 o 
  -4  -6  11      539.75      585.98    113.82 o 
  -3  -6  11      161.60      148.99     49.89 o 
  -2  -6  11     1036.29     1095.99    104.94 o 
  -1  -6  11       98.97      102.82     30.64 o 
   0  -6  11      884.35      981.04    105.17 o 
   1  -6  11         .05        -.05     19.01 o 
   2  -6  11     1084.44     1192.37    120.00 o 
   3  -6  11       22.00        5.84     24.41 o 
  -7  -5  11      395.84      456.84     90.92 o 
  -6  -5  11       43.98       63.71     20.21 o 
  -5  -5  11     1177.15     1282.63    187.35 o 
  -4  -5  11       25.21       18.57     15.71 o 
  -3  -5  11     1526.73     1774.70    235.25 o 
  -2  -5  11       12.41       10.64     14.59 o 
  -1  -5  11     1042.56     1117.09     84.68 o 
   0  -5  11       81.90       82.47     28.91 o 
   1  -5  11     1126.12     1163.47    110.83 o 
   2  -5  11       58.46       50.77     22.85 o 
   3  -5  11      215.54      220.19     43.58 o 
  -7  -4  11       23.54       21.97     35.12 o 
  -6  -4  11     1162.68     1114.22    313.96 o 
  -5  -4  11        7.58        6.63     19.11 o 
  -4  -4  11     1259.42     1327.45    210.41 o 
  -3  -4  11      244.05      279.52     92.03 o 
  -2  -4  11      488.38      567.33     71.70 o 
  -1  -4  11      906.46     1049.53    112.11 o 
   0  -4  11      157.09      132.52     25.86 o 
   1  -4  11     1054.70     1129.55    153.60 o 
   2  -4  11       15.93       33.94     21.31 o 
   3  -4  11      982.62     1031.95    169.65 o 
  -7  -3  11      740.07      765.56    104.42 o 
  -6  -3  11       93.43       34.50     40.73 o 
  -5  -3  11      674.84      608.40     90.10 o 
  -4  -3  11      378.73      349.96     65.89 o 
  -3  -3  11      217.10      227.44     57.73 o 
  -2  -3  11     1036.97     1099.75    213.66 o 
  -1  -3  11      137.10      125.96     34.42 o 
   0  -3  11      758.31      692.87    140.75 o 
   1  -3  11        8.61       18.86     17.43 o 
   2  -3  11      492.71      561.71     71.80 o 
   3  -3  11      113.46       78.23     37.30 o 
  -7  -2  11      327.92      401.80     79.10 o 
  -6  -2  11        4.69       12.34     18.57 o 
  -5  -2  11      943.80     1024.74    119.21 o 
  -4  -2  11        1.98       12.02     17.63 o 
  -3  -2  11     1219.86     1151.26    117.53 o 
  -2  -2  11      125.41      143.42     63.11 o 
  -1  -2  11      952.23      904.43    189.73 o 
   0  -2  11      618.30      628.41     63.14 o 
   1  -2  11      926.22      922.50    194.95 o 
   2  -2  11      480.08      509.84     70.63 o 
   3  -2  11      424.09      463.37     67.47 o 
  -7  -1  11       22.73       29.02     32.11 o 
  -6  -1  11     1119.45     1251.19    139.06 o 
  -5  -1  11       17.03       33.38     23.59 o 
  -4  -1  11      951.02      983.05    153.92 o 
  -3  -1  11      326.69      315.03     70.49 o 
  -2  -1  11     1268.53     1314.54    218.56 o 
  -1  -1  11      501.07      542.90     60.19 o 
   0  -1  11      382.14      266.98     69.41 o 
   1  -1  11      547.37      512.46    161.33 o 
   2  -1  11        4.31        7.23     20.18 o 
  -6   0  11      225.20      331.65     84.15 o 
  -5   0  11      281.18      290.50     85.85 o 
  -4   0  11      733.51      827.31    110.79 o 
  -3   0  11      333.20      342.18     66.15 o 
  -2   0  11      627.58      700.40     91.57 o 
  -1   0  11       14.80       20.40     17.65 o 
   0   0  11      874.77      882.37    146.52 o 
   1   0  11         .34       20.84     20.97 o 
  -6   1  11       69.18       82.16     54.02 o 
  -5   1  11      437.80      544.93    105.28 o 
  -4   1  11       24.16       28.71     36.43 o 
  -3   1  11      622.23      685.01    105.15 o 
  -2   1  11       10.06       18.04     17.76 o 
  -1   1  11      554.36      547.82     80.17 o 
   0   1  11      321.57      373.76     92.48 o 
  -3  -8  12        5.71        3.68     29.16 o 
  -2  -8  12      617.88      621.40    205.64 o 
  -1  -8  12        2.35      -23.71     29.06 o 
   0  -8  12      506.89      575.03    100.34 o 
  -5  -7  12      563.12      482.00    115.48 o 
  -4  -7  12        4.78       19.48     18.11 o 
  -3  -7  12      771.38      812.97    215.22 o 
  -2  -7  12      192.46      189.64     54.12 o 
  -1  -7  12      725.79      718.72    110.68 o 
   0  -7  12      575.51      643.62     95.70 o 
   1  -7  12      258.41      394.59     77.99 o 
  -5  -6  12      252.19      274.38     59.73 o 
  -4  -6  12      596.34      597.79     93.85 o 
  -3  -6  12      345.23      403.88     56.75 o 
  -2  -6  12      223.73      277.74     80.83 o 
  -1  -6  12      938.55      935.27    108.61 o 
   0  -6  12      145.77      133.50     37.13 o 
   1  -6  12      775.76      929.24    114.16 o 
  -6  -5  12      280.85      263.18     57.35 o 
  -5  -5  12       80.66      111.18     36.35 o 
  -4  -5  12      502.88      544.00     88.18 o 
  -3  -5  12         .53       -1.77     20.43 o 
  -2  -5  12     1128.02     1091.92    114.17 o 
  -1  -5  12        8.33       -3.85     16.51 o 
   0  -5  12      490.22      669.39     91.05 o 
   1  -5  12      322.52      436.10     75.94 o 
   2  -5  12      692.68      877.61    173.00 o 
  -6  -4  12        8.45       19.02     20.67 o 
  -5  -4  12      790.48      757.03    228.24 o 
  -4  -4  12       31.97       30.21     24.22 o 
  -3  -4  12      937.09      966.38    249.91 o 
  -2  -4  12      100.83       71.29     28.96 o 
  -1  -4  12      611.73      650.36     85.63 o 
   0  -4  12      783.96      841.46    117.47 o 
  -6  -3  12      542.75      511.86    150.86 o 
  -5  -3  12      404.12      369.07     75.21 o 
  -4  -3  12      687.32      745.91    120.92 o 
  -3  -3  12      489.48      550.57     85.95 o 
  -2  -3  12      272.51      291.31     57.06 o 
  -1  -3  12      737.03      753.86     93.26 o 
   0  -3  12      153.54      172.26     41.62 o 
   1  -3  12      422.26      411.92     86.28 o 
  -6  -2  12      524.68      564.67    126.56 o 
  -5  -2  12      277.59      337.45     69.68 o 
  -4  -2  12      289.46      393.46     74.93 o 
  -3  -2  12        3.63       -7.65     18.70 o 
  -2  -2  12      496.53      534.71    104.89 o 
  -1  -2  12        2.00        3.30     18.85 o 
   0  -2  12      395.40      542.95    109.50 o 
   1  -2  12      155.51      126.50     35.01 o 
  -5  -1  12      500.19      537.64     94.23 o 
  -4  -1  12      132.55      115.56     43.00 o 
  -3  -1  12      486.92      544.50    103.90 o 
  -2  -1  12      377.19      384.72     79.53 o 
  -1  -1  12      405.04      521.91    114.92 o 
   0  -1  12      562.27      559.14     92.05 o 
  -4   0  12      433.45      401.98     99.65 o 
  -3   0  12      687.94      787.97    225.04 o 
  -2   0  12      303.29      334.05     68.68 o 
  -3  -6  13      468.95      480.55     82.62 o 
  -2  -6  13      582.17      540.92    140.58 o 
  -1  -6  13      119.42       97.50     70.70 o 
  -4  -5  13       98.66       98.41     38.46 o 
  -3  -5  13      564.57      749.22    192.62 o 
  -2  -5  13       13.66      -24.51     24.51 o 
  -1  -5  13      699.76      563.36    128.07 o 
  -4  -4  13      864.12      868.55    120.44 o 
  -3  -4  13       35.40       39.21     37.74 o 
  -2  -4  13      672.59      757.57    111.98 o 
  -1  -4  13      281.57      342.42     60.20 o 
  -4  -3  13      199.19      280.59     62.44 o 
  -3  -3  13      587.07      657.29     99.36 o 
  -2  -3  13      375.53      380.86     69.52 o 
  -1  -3  13      262.32      303.77     57.61 o 
                                                 
